# Supplementary material for: Dynamic modelling of the PI3K/MTOR signalling network uncovers biphasic dependence of mTORC1 activity on the mTORC2 subunit SIN1
Source: PLoS Comput Biol. 2021 Sep 16;17(9):e1008513. doi: 10.1371/journal.pcbi.1008513 (PMC8478217; doi:10.1371/journal.pcbi.1008513)
Supplement: S1 File — (XLSX) [file pcbi.1008513.s013.xlsx]

## Sheet: Model 1
	Objective function value	'kf1'	'km1'	'ki1'	'kr1'	'kf2'	'km2'	'ki2'	'kr2'	'kf3'	'km3'	'kr3'	'kf4'	'km4'	'kr4'	'kf6'	'kr6'	'kf7'	'km7'	'kr7'	'kf8'	'km8'	'kr8'	'km9'	'km10'	'kf11a'	'kf11b'	'km11'	'kr11'	'kf12a'	'kf12b'	'km12'	'kr12'	'kf13'	'ki13'	'kr13'	'kf14'	'km14'	'kr14'	'InsB0'	'Ins0'	'traf'
1	0.150005	1468.93	36.3078	73.2825	3.81944	8.43335	270.396	0.859014	0.000613762	48.3059	5701.64	3.89045	82.9851	8933.05	13.0918	2060.63	83.1764	1279.38	441.57	4897.79	1.38995	0.00238232	4.14954	0.0135831	9162.2	0.350752	151.356	193.197	0.262422	63.6796	1936.42	10000	0.00444631	7498.94	419.759	169.434	5.01187	10000	0.0341193	0.01	1	100
2	0.149807	704.693	0.18281	208.449	0.0217771	41.6869	0.563638	0.445656	0.629506	353.183	66.8344	2.58226	8.14704	1663.41	0.0199986	24.7742	522.396	16.6725	598.412	0.0215774	0.0092683	12.106	0.774462	0.000277971	65.9174	57.4116	46.8813	0.110408	13.4586	0.000184927	55.9758	1757.92	0.00480839	75.1623	89.9498	0.130617	6.28058	1.08393	1.95434	0.01	1	100
3	0.149806	9772.37	5649.37	1386.76	0.058479	78.886	0.0239883	2.18776	0.309742	587.489	0.032434	2.208	21.9786	0.0161808	10000	4.27563	0.695024	3.50752	0.0140929	2.14289	142.561	13.6144	40.5509	32.6588	572.796	122.462	0.12388	3288.52	0.142889	0.207014	174.181	0.000966051	0.133352	14.1254	0.6223	38.815	3819.44	4623.81	0.108893	0.01	1	100
4	0.149662	1.8239	0.000209894	0.0672977	0.00209894	2182.73	8770.01	26.4241	0.00116413	58.2103	11.3501	2.63027	0.851138	303.389	1.70608	2958.01	3155	4808.39	0.0301301	3013.01	2.50035	2.28034	0.0339625	0.00108143	72.4436	15.8855	6.36796	2588.21	12.0504	0.000384592	301.995	0.00148936	113.501	9246.98	0.00746449	5333.35	107.647	238.781	58.0764	0.01	1	100
5	0.149437	3033.89	73.2825	0.0341193	1.74181	56.4937	3.34195	0.382825	3.67282	0.167109	11.3763	0.244906	10.8643	0.00937562	9440.61	292.415	0.0554626	0.0354813	0.459198	0.00152405	0.0545758	0.39355	0.0530884	0.0187499	1227.44	0.222844	8.85116	1174.9	0.311889	1.77011	523.6	9682.78	0.0034914	4508.17	56.7545	19.5434	14.0605	3.64754	5.92925	0.01	1	100
6	0.149284	60.3949	0.187068	0.213796	0.118032	2404.36	8.3946	3.25087	79.0679	123.88	1713.96	8.93305	10.666	379.315	7.24436	10.4472	15.5597	2.82488	1276.44	0.00200447	0.547016	0.00138676	0.140605	776.247	2306.75	1595.88	0.160694	8053.78	55.7186	0.413048	2393.32	9977	3.2434	3419.79	1.03514	71.2853	48.1948	1177.61	7.39605	0.01	1	100
7	0.149284	60.3949	0.187068	0.213796	0.118032	2404.36	8.3946	3.25087	79.0679	123.88	1713.96	8.93305	10.666	379.315	7.24436	10.4472	15.5597	2.82488	1276.44	0.00200447	0.547016	0.00138676	0.140605	776.247	2306.75	1595.88	0.160694	8053.78	55.7186	0.413048	2393.32	9977	3.2434	3419.79	1.03514	71.2853	48.1948	1177.61	7.39605	0.01	1	100
8	0.149219	885.116	0.0225944	2233.57	0.169824	6854.88	0.398107	0.0746449	219.28	7585.78	0.55847	2360.48	0.139959	0.0118304	60.256	1794.73	1.52757	0.0156315	119.124	0.0423643	4.69894	0.362243	35.8922	0.000549541	0.382825	172.187	1741.81	826.038	8.20352	0.0145211	5.90201	0.0508159	0.0481948	864.968	893.305	1.56315	0.0401791	0.0020893	0.00524807	0.01	1	100
9	0.149064	26.3633	79.2501	0.0767361	3.14775	1559.55	0.000192309	0.00778037	75.8578	0.695024	0.028119	0.404576	14.6893	0.00353183	89.7429	0.662216	0.144544	0.120504	0.000481948	0.00981748	5035.01	130.918	0.302691	0.00132434	1531.09	0.97499	126.474	260.016	9817.48	0.190985	4655.86	8511.38	0.145211	9120.11	1.71791	106.66	855.067	1312.2	20.2768	0.01	1	100
10	0.148855	493.174	3548.13	0.545758	0.64121	3404.08	1004.62	216.272	0.159221	73.9605	316.957	17.0216	292.415	2177.71	0.237684	0.0128825	50.4661	18.7068	0.961612	0.072277	14.1579	1.32434	3.57273	2654.61	1076.47	0.263633	605.341	0.3155	19.9986	0.000566239	63.9735	1205.04	0.0510505	9977	1435.49	0.628058	4797.33	0.583445	3349.65	0.01	1	100
11	0.148346	9660.51	5584.7	0.966051	0.00685488	4395.42	3184.2	0.00167494	1896.71	36.7282	0.142561	29.7167	0.613762	2.10863	0.0282488	0.0222844	3.66438	0.522396	0.311889	0.0179061	0.00317687	4.06443	0.0309742	94.8418	9506.05	2312.06	9862.79	25.4683	143.219	0.0977237	3523.71	9977	5.71479	8810.49	358.922	1.69044	1.04954	64.121	0.198153	0.01	1	100
12	0.14732	10000	0.000415911	0.0012942	6.03949	0.0353997	0.00011695	0.000282488	0.0404576	0.0157761	242.103	0.0756833	3069.02	6123.5	219.28	93.5406	0.11722	0.610942	0.0147571	0.337287	0.0206538	0.236048	0.0171002	0.000751623	10000	10.3039	324.34	1047.13	881.049	0.00011722	3006.08	312.608	0.0153109	4295.36	2.37684	665.273	110.917	10.666	6.71429	0.01	1	100
13	0.146799	2371.37	0.00770903	24.2103	0.222331	7.94328	114.815	1.21899	0.000196789	1.63682	7.07946	4.86407	107.152	6950.24	5584.7	4709.77	9078.21	10000	333.426	1279.38	57.0164	3.21366	10.0925	0.606736	0.564937	272.27	10000	445.656	0.374973	5.68853	36.0579	6471.43	0.00110662	2103.78	196.336	58.479	389.045	0.269153	161.808	0.01	1	100
14	0.146571	12.1899	0.000378443	21.7771	0.0521195	5023.43	4487.45	51.0505	0.000114815	2.41546	0.000343558	0.139316	7128.53	10.1158	59.0201	0.0503501	21.5774	70.1455	6.79204	379.315	53.7032	0.00180302	61.6595	0.000277332	0.000462381	0.00334965	2.62422	49.8884	0.753356	0.254097	229.087	143.219	0.0212324	5754.4	14.5211	385.478	0.00430527	0.008531	0.0233884	0.01	1	100
15	0.146284	109.901	7925.01	0.0510505	0.00360579	2317.39	0.037325	1.76198	4.52898	285.759	50.4661	0.161436	0.0758578	0.000239332	4.04576	8531	73.7904	71.7794	9527.96	0.0065013	3499.45	0.514044	0.136458	15.4525	26.485	0.28119	0.0914113	8203.52	4036.45	0.0341193	62.23	6.68344	2.5293	3681.29	1.49968	8.31764	0.422669	0.0102565	0.415911	0.01	1	100
16	0.146178	9141.13	6.68344	198.153	0.072277	2805.43	353.997	0.0672977	358.922	3.38065	63.0957	0.0613762	74.131	0.0165577	14.388	0.00271019	0.243781	183.654	0.744732	497.737	10000	2208	2032.36	0.118577	19.8153	10000	194.536	2710.19	60.8135	6.60693	208.449	0.000118577	2.94442	222.331	1659.59	0.00645654	703.072	0.00012388	195.434	0.01	1	100
17	0.146121	49.3174	17.7828	0.669885	0.297167	1199.5	0.000574116	2338.84	0.0977237	2.43781	3499.45	0.177011	5597.58	671.429	5.22396	0.760326	203.236	1327.39	120.781	4775.29	14.7571	0.00719449	62.6614	421.697	0.0180717	2910.72	1.27644	6823.39	0.0763836	1.25314	9015.71	0.00013213	1.38995	2.93765	1.48252	0.129718	437.522	0.000691831	213.304	0.01	1	100
18	0.145652	0.696627	1.65577	23.7137	0.0184502	22.6986	0.31989	0.112461	2.18273	0.0179887	0.153462	0.00041115	17.9473	712.853	201.837	1614.36	2.92415	3.42768	12.5314	116.413	8.89201	0.473151	250.035	9954.05	0.000103276	7.72681	9332.54	0.00012388	207.014	112.98	0.00011995	0.00149279	0.0497737	0.668344	7379.04	0.00659174	4207.27	252.93	3303.7	0.01	1	100
19	0.14551	497.737	0.0211349	2.49459	0.154525	1086.43	4446.31	0.0124165	732.825	33.3426	235.505	306.902	7.19449	0.0807235	0.0224905	0.128529	8.20352	2046.44	864.968	146.893	0.972747	14.6893	5128.61	0.235505	0.020797	43.1519	61.6595	314.051	0.188365	0.0625173	9036.49	0.084918	0.490908	63.0957	55.9758	0.0337287	0.278612	1158.78	0.0555904	0.01	1	100
20	0.145506	0.132739	15.2405	0.0192752	0.0414	8.64968	0.860994	0.00877001	0.0309742	163.682	3.10456	0.247172	33.8065	7888.6	0.799834	0.439542	0.229615	354.813	0.127057	280.543	0.382825	696.627	0.0516416	676.083	9705.1	39.0841	5636.38	318.42	22.0293	0.161065	5970.35	8016.78	6.54636	1836.54	0.178238	278.612	0.433511	0.00851138	0.207014	0.01	1	100
21	0.145303	6397.35	2.47742	0.0102802	5636.38	2113.49	0.000258821	433.511	0.00238781	8974.29	2264.64	0.146893	69.8232	205.116	14.1579	0.0258226	0.935406	6039.49	0.283792	8.87156	0.124738	0.00599791	0.0296483	16.4816	2065.38	10000	1.55955	155.955	337.287	9.63829	86.2979	1.08643	52.8445	0.0205589	1.07895	0.00636796	3706.81	179.061	261.216	0.01	1	100
22	0.145303	6397.35	2.47742	0.0102802	5636.38	2113.49	0.000258821	433.511	0.00238781	8974.29	2264.64	0.146893	69.8232	205.116	14.1579	0.0258226	0.935406	6039.49	0.283792	8.87156	0.124738	0.00599791	0.0296483	16.4816	2065.38	10000	1.55955	155.955	337.287	9.63829	86.2979	1.08643	52.8445	0.0205589	1.07895	0.00636796	3706.81	179.061	261.216	0.01	1	100
23	0.144901	8994.98	21.8776	0.000124165	199.986	18.4502	450.817	0.409261	19.7697	1086.43	23.4423	1.10408	0.0912011	9.33254	0.0774462	0.0179061	1.61436	6.36796	995.405	0.118304	497.737	157.398	9885.53	88.5116	25.9418	0.470977	0.131826	7.03072	0.289734	0.000129122	2831.39	121.339	0.0688652	9571.94	82.4138	179.473	66.0693	10000	0.035156	0.01	1	100
24	0.144774	997.7	0.672977	138.676	0.107895	23.3884	56.6239	1.8281	0.133352	6137.62	0.00028119	9162.2	0.944061	8.51138	4.37522	53.827	1.48594	0.00881049	0.0178238	0.0774462	44.5656	0.0111429	0.348337	0.000827942	0.0317687	167.494	0.00809096	1127.2	5970.35	13.5831	2333.46	0.00914113	8.43335	204.174	1.24451	19.0985	1035.14	5.14044	574.116	0.01	1	100
25	0.144457	3.06902	0.00653131	1.75388	0.107399	0.672977	9.68278	0.176198	0.164059	98.1748	872.971	4.60257	574.116	58.8844	537.032	27.5423	298.538	4.2462	0.0152405	0.350752	0.135207	2.10863	0.398107	0.00197242	10.8143	10000	709.578	907.821	434.51	0.055335	37.8443	0.167109	0.10617	13.4896	0.148936	84.1395	792.501	0.885116	10.4472	0.01	1	100
26	0.144098	847.227	0.0119124	0.194984	0.083946	4111.5	0.00183654	0.731139	207.014	7.97995	9484.18	0.00907821	220.293	0.266686	3411.93	27.3527	63.6796	4.73151	0.121339	2624.22	12.0226	0.356451	12.8529	195.884	0.0534564	1241.65	0.000400867	803.526	0.0561048	1.00693	7.97995	1.27057	0.00303389	0.0185353	4.76431	0.0432514	23.6048	38.5478	1.71002	0.01	1	100
27	0.143971	202.768	32.0627	0.00151356	59.2925	104.472	248.886	0.238232	0.0041783	163.305	154.17	0.628058	0.545758	2.22844	196.336	15.1705	0.109396	109.396	0.00582103	96.6051	6486.34	31.4775	0.0317687	5199.96	9057.33	0.355631	0.000247172	514.044	1499.68	0.00305492	1193.99	14.8594	4.86407	316.228	5662.39	0.0165577	70.4693	1.40929	2.75423	0.01	1	100
28	0.143828	3.78443	1389.95	0.00851138	0.00363915	2103.78	29.9916	33.037	0.0810961	8994.98	23.9332	180.717	189.671	1428.89	65.6145	112.72	4497.8	3388.44	0.674528	3.68129	0.0145211	0.000666807	0.21727	997.7	0.651628	0.322107	37.0681	0.00984011	4.46684	0.209411	3672.82	4466.84	25.3513	105.682	4.28549	1.09901	877.001	158.489	62.8058	0.01	1	100
29	0.143642	22.5944	0.0219786	1.87932	0.207491	4.74242	796.159	1.91867	0.103514	58.3445	0.0656145	107.647	0.703072	49.4311	1.30017	425.598	3349.65	6.23735	8871.56	0.256448	0.196336	1028.02	465.586	0.000179473	0.000582103	4931.74	2.89068	1153.45	0.463447	0.0831764	8912.51	0.11508	0.115611	9.57194	0.437522	3.46737	110.154	21.928	154.525	0.01	1	100
30	0.143621	19.2752	11.4288	24.0436	0.120781	0.199986	0.466659	0.0024322	0.333426	5432.5	557.186	827.942	13.0617	0.065013	83.3681	0.716143	5357.97	6.10942	129.718	0.770903	32.8095	0.122744	476.431	0.32961	35.5631	9246.98	0.000508159	0.0153815	230.144	0.0222331	9183.33	4335.11	0.0574116	468.813	35.3183	12.1899	1396.37	1663.41	0.704693	0.01	1	100
31	0.143238	2741.57	27.9254	276.058	1.15611	2.76694	0.000506991	4.64515	0.0376704	266.073	9772.37	4.37522	1.39959	0.000599791	6.87068	3.27341	0.164437	34.6737	414.954	0.503501	82.6038	0.0155597	0.372392	53.2108	0.000177419	41.115	0.000328852	231.739	5741.16	0.000337287	10.2802	2.51768	0.100462	3962.78	5345.64	0.537032	10000	4305.27	6.09537	0.01	1	100
32	0.1431	162.555	89.1251	5.95662	0.345939	5.236	0.242103	1.67494	0.0508159	10.3992	0.0106905	2.12324	13.6773	3.89942	2.93089	192.752	3155	1.3122	0.000102094	0.696627	1.77011	0.542001	16.4816	0.00102565	0.937562	0.16293	0.036141	79.7995	12.8825	0.072277	6652.73	0.00516416	0.0505825	7227.7	4965.92	0.0568853	3349.65	3.19154	3140.51	0.01	1	100
33	0.143095	6.85488	0.00549541	0.0013122	0.0210378	0.201372	699.842	0.00338065	0.0651628	275.423	149.279	83.946	9.24698	16.2555	518.8	1.74181	0.714496	6.23735	0.00033266	1.64437	1.80717	0.704693	2.58226	31.1172	155.239	1757.92	3732.5	2223.31	2208	0.000148252	7046.93	668.344	5.4325	654.636	0.387258	81.4704	4666.59	108.643	974.99	0.01	1	100
34	0.143045	2.49459	18.4077	0.130017	0.279898	1.50661	21.1836	0.133968	0.0909913	1032.76	5333.35	7.90679	58.6138	0.0255859	2.38232	0.00382825	43.0527	0.519996	100.925	34.1979	0.594292	2.74157	0.563638	2.74789	0.0818465	6309.57	9638.29	0.118577	41.9759	0.208449	131.22	1.0617	0.0837529	1618.08	0.37325	159.956	30.5492	158.489	23.4423	0.01	1	100
35	0.143019	6382.63	0.000116681	0.147571	11.2461	6223	0.990832	216.272	18.0302	7780.37	7852.36	0.959401	0.0644169	19.7697	0.0254683	0.0610942	1452.11	4.29536	0.000186638	0.0712853	625.173	10000	0.0428549	9954.05	9727.47	113.24	417.83	11.1173	11.298	0.000826038	2172.7	0.000568853	3845.92	3147.75	534.564	0.131826	9.7051	4539.42	0.0226986	0.01	1	100
36	0.142966	41.115	0.326588	0.184927	1.24165	0.0790679	0.000289734	0.0084918	0.0360579	0.939723	3.45144	0.496592	5333.35	0.9977	2992.26	1.53815	8.41395	0.258226	15.4882	0.00190108	547.016	0.240436	1.69824	0.00559758	73.9605	16.1808	0.00335738	3899.42	392.645	1.67494	3388.44	0.0442588	40.2717	1230.27	986.279	0.076913	77.0903	8830.8	0.111686	0.01	1	100
37	0.142723	717.794	191.426	415.911	0.114815	48.9779	0.225944	0.0291072	13.8038	4027.17	57.2796	4092.61	55.0808	9141.13	0.16293	0.234963	0.731139	7.34514	0.00255859	0.160325	0.0408319	0.00057544	0.186209	0.613762	3.52371	2.61818	0.0397192	5116.82	0.138676	0.00299916	4073.8	11.0154	5.44503	0.986279	0.291743	1.54525	2301.44	1577.61	0.34435	0.01	1	100
38	0.142715	7.03072	0.0236048	0.0502343	0.301995	104.954	4159.11	0.140281	1.30918	623.735	9311.08	21.4289	36.2243	0.054325	20.9411	0.0266686	0.204644	1782.38	0.114025	1879.32	171.396	0.0310456	2.15278	192.752	0.144544	9549.93	0.0489779	27.5423	9462.37	0.138995	4.70977	0.00104232	0.14388	33.1894	74.6449	0.0210863	0.158489	219.28	0.0937562	0.01	1	100
39	0.142484	4764.31	23.4423	37.7572	37.9315	1028.02	1039.92	0.00282488	3.34195	787.046	92.045	58.0764	0.0358922	0.271019	0.0301301	0.0233884	221.82	5610.48	4819.48	7481.69	21.8273	0.175792	80.5378	341.979	0.00674528	7112.14	0.000216272	0.0300608	55.0808	0.00044978	1047.13	355.631	0.0774462	0.0376704	1.2388	0.0151356	130.317	192.309	0.64121	0.01	1	100
40	0.142474	3.48337	6.53131	0.000267917	0.00827942	905.733	84.5279	0.0379315	9931.16	171.791	300.608	13.5519	1538.15	21.5774	1892.34	2.66073	104.472	90.9913	2.03704	6.54636	3810.66	129.718	256.448	0.0719449	1690.44	9289.66	3083.19	136.458	44.7713	0.00012106	0.952796	0.00660693	0.107399	0.0440555	1.84077	0.0117761	0.415911	0.176198	0.0269774	0.01	1	100
41	0.142281	2741.57	3732.5	0.0106414	1.1695	0.847227	0.0165196	0.144212	0.0175792	1.92309	532.108	0.0102094	3837.07	847.227	1148.15	1.18304	0.76913	0.0450817	0.0928966	0.0102329	6324.12	81.2831	0.00372392	0.11298	10000	0.0857038	0.0199526	460.257	2393.32	0.0110408	0.972747	1.33352	0.363078	7925.01	331.131	0.86896	0.666807	515.229	0.0810961	0.01	1	100
42	0.142101	10000	0.0261216	1.02565	41.2098	8.55067	2824.88	1.6788	0.0787046	237.137	0.000535797	1.37088	219.786	0.000954993	28.1838	23.7684	5093.31	0.653131	586.138	0.072277	2046.44	5.5847	788.86	90.7821	602.56	10000	0.00225944	23.3346	3213.66	0.0112461	6426.88	3097.42	0.199526	5035.01	56.4937	16.788	1.00231	0.831764	0.731139	0.01	1	100
43	0.141895	103.514	0.00922571	211.349	0.377572	2910.72	0.00250611	446.684	0.0213304	0.030761	0.0642688	0.0879023	0.445656	0.11324	0.000695024	0.123595	368.129	0.00395367	0.000857038	0.0308319	1.40929	651.628	1.59221	8433.35	72.9458	2535.13	10.8643	7.94328	8550.67	9.7051	9977	0.0030761	7.2778	0.164437	78.1628	0.111944	1.86209	0.00253513	0.00509331	0.01	1	100
44	0.141844	239.883	0.0801678	16.5577	0.183231	14.6893	0.639735	0.00110154	0.0950605	98.6279	48.3059	3.14051	4466.84	0.000337287	2642.41	16.7109	179.887	0.268534	427.563	0.00312608	0.353183	0.000326588	1.1722	37.0681	2382.32	15.9221	96.8278	417.83	3.89045	0.000114025	418.794	5727.96	0.229087	18.578	19.3642	0.0203236	47.7529	75.8578	4.10204	0.01	1	100
45	0.141844	239.883	0.0801678	16.5577	0.183231	14.6893	0.639735	0.00110154	0.0950605	98.6279	48.3059	3.14051	4466.84	0.000337287	2642.41	16.7109	179.887	0.268534	427.563	0.00312608	0.353183	0.000326588	1.1722	37.0681	2382.32	15.9221	96.8278	417.83	3.89045	0.000114025	418.794	5727.96	0.229087	18.578	19.3642	0.0203236	47.7529	75.8578	4.10204	0.01	1	100
46	0.141389	17.2187	0.0103992	0.250035	2.25424	1.50314	31.1172	0.0619441	0.191426	799.834	5546.26	0.313329	0.162555	0.000341193	1.51356	0.613762	0.695024	1.3122	1.14815	0.172982	1.42233	15.1705	3.77572	3.98107	17.9061	27.9254	203.236	61.0942	5.98412	0.122462	4.52898	7.67361	0.126474	5308.84	1330.45	0.231739	2.95121	2666.86	0.018578	0.01	1	100
47	0.141251	0.245471	2.32274	0.00287078	0.0822243	182.81	110.917	0.671429	0.0049545	2454.71	1086.43	0.797995	335.738	3698.28	79.9834	0.630957	0.124165	5.47016	0.0097499	5.08159	7362.07	23.0675	0.0209894	7979.95	10000	0.00212324	0.349945	8222.43	0.961612	0.00260615	8953.65	1150.8	23.8232	46.0257	40.738	0.0427563	5520.77	0.42658	2642.41	0.01	1	100
48	0.141172	1.5417	0.000579429	0.124165	0.00677642	0.192309	0.0297167	0.000473151	0.124165	3908.41	0.0167494	114.815	56.1048	1896.71	20.7491	1.00693	0.058479	2.31739	1.68655	0.547016	696.627	13.5519	1.71396	0.0218273	0.000349945	2.97852	22.856	2630.27	404.576	0.00013122	2540.97	0.00297852	1901.08	84.1395	39.2645	0.0549541	8770.01	0.197242	7413.1	0.01	1	100
49	0.140741	648.634	6.13762	0.654636	0.18281	2.32809	1030.39	0.0620869	0.0244343	13.9637	8.87156	7.06318	363.915	0.000234423	1119.44	39.7192	2500.35	0.126765	0.909913	0.0289734	0.00189671	138.038	0.0194536	17.9061	5571.86	5272.3	0.210378	0.0519996	1339.68	0.00176604	3.85478	107.895	0.255859	4.28549	0.0170608	1.62555	6606.93	0.000122744	8452.79	0.01	1	100
50	0.14019	5915.62	0.17338	0.000201372	1393.16	0.064121	2.03236	0.00061235	0.000984011	7.4817	0.946237	0.187499	8.64968	3427.68	4.15911	2.63633	0.0598412	3.39625	0.00592925	0.293089	2.74789	43.5512	0.0251768	0.000446684	4655.86	125.603	0.00665273	354.813	8531	0.0163682	2.74789	0.0116145	0.218776	143.549	157.398	0.0264241	9705.1	99.0832	8356.03	0.01	1	100
51	0.140179	469.894	105.682	0.166725	2.89734	2.30675	4.16869	8.37529	0.12106	1.2388	0.0420727	0.218776	0.144544	257.04	0.00161065	0.0490908	10.8393	4.73151	45.1856	0.026485	411.15	1025.65	5.91562	326.588	146.218	0.000580764	0.00391742	42.8549	30.5492	0.0061235	9616.12	0.000263027	0.423643	92.045	19.4536	0.190546	3614.1	3162.28	85.31	0.01	1	100
52	0.140024	1690.44	9977	0.272898	0.348337	4623.81	0.000186209	20.6538	1.94536	4.83059	553.35	0.022856	13.4586	9931.16	0.859014	41.0204	43.7522	0.0267917	986.279	0.0948418	10.7399	1256.03	23.4423	1.52055	99.0832	5984.12	0.000548277	1412.54	8.41395	0.00897429	8590.14	5457.58	0.0914113	213.796	108.143	1.13501	4.40555	0.0022751	0.132739	0.01	1	100
53	0.139805	53.7032	0.58479	3.25837	0.598412	1.27057	0.000239332	0.00474242	0.0674528	71.4496	8452.79	5.62341	693.426	0.739605	688.652	6870.68	9484.18	0.000977237	1.19674	4.37522	18.0717	1.48252	5.28445	6.16595	1883.65	39.6278	3698.28	4.23643	1.1995	23.4963	4073.8	38.3707	0.076913	0.792501	0.909913	0.226464	9794.9	0.000171791	601.174	0.01	1	100
54	0.139752	376.704	3303.7	0.824138	0.0260016	1.28233	4.00867	10.9901	2.90402	7498.94	247.742	2259.44	12.942	0.134896	0.827942	2.50035	153.462	2.24905	35.0752	8.22243	6486.34	8953.65	0.663743	161.808	628.058	2.61818	0.000476431	114.025	8.4918	140.281	1.33968	0.000213304	2.34423	3.02691	9616.12	0.22182	5.4325	0.00706318	1.59221	0.01	1	100
55	0.139187	7.2277	0.749894	0.265461	0.091622	1633.05	6.26614	195.884	0.0228034	29.0402	0.0314775	10.1391	12.5603	65.013	0.054325	0.221309	363.078	6251.73	3.05492	2648.5	0.0731139	487.528	0.0561048	1.14815	10000	20.1372	15.1356	41.5911	0.0273527	0.00161808	133.045	8072.35	0.118304	580.764	47.863	1.47571	3.72392	77.8037	0.115878	0.01	1	100
56	0.139159	6.19441	0.944061	0.776247	0.128825	0.297167	0.511682	0.0439542	0.00872971	3899.42	7464.49	94.4061	36.4754	8413.95	2917.43	9840.11	10.8893	0.52723	0.297167	0.0141906	10000	3556.31	2540.97	5861.38	8317.64	1489.36	0.620869	13.6773	7906.79	0.0316228	6886.52	0.000144544	2.61818	9977	6576.58	0.333426	722.77	1.65196	36.4754	0.01	1	100
57	0.138665	10000	6.76083	0.282488	0.57544	40.1791	0.00341979	147.231	0.0887156	73.2825	6471.43	1.69824	412.098	584.79	816.582	2.5704	0.049545	0.717794	0.000303389	0.149968	1096.48	0.000103992	302.691	0.0110917	69.024	0.168267	36.6438	8317.64	10.4713	0.0549541	88.308	38.1944	0.0253513	6223	17.7011	465.586	0.402717	0.00770903	0.0466659	0.01	1	100
58	0.138411	2488.86	161.065	0.0557186	102.094	11.6145	8222.43	0.034914	0.00235505	0.587489	8.62979	0.151356	188.799	1.30317	5.86138	65.6145	2864.18	33.4195	0.00283792	1.71791	0.816582	0.346737	0.05236	0.00601174	9727.47	0.0181134	0.0105439	56.8853	0.0506991	0.00250611	1028.02	6854.88	0.716143	33.6512	6.45654	0.169434	8729.71	926.83	21.0863	0.01	1	100
59	0.138299	159.588	92.2571	10.5925	0.110154	2.50611	4.4978	0.0266686	0.000165577	1618.08	514.044	47.863	2.85759	6309.57	0.0123595	5.11682	77.8037	0.022856	0.000152757	0.0542001	16.1436	0.00252348	2.07014	0.00381944	83.5603	0.818465	110.408	15.9956	459.198	6109.42	922.571	1.86209	3890.45	636.796	1247.38	0.191426	3372.87	112.72	7.21107	0.01	1	100
60	0.138109	157.398	0.00165577	22.0293	0.151356	50.3501	0.000679204	0.334965	0.420727	1.23595	63.8263	0.709578	0.629506	5.94292	0.0570164	0.736207	240.436	0.477529	2032.36	0.0699842	0.00528445	2.61818	4.68813	1.75388	0.378443	53.5797	9418.9	0.860994	83.946	2.24905	4731.51	0.014388	0.516416	0.111173	0.0328852	0.311889	0.104713	0.0103514	0.028774	0.01	1	100
61	0.138109	157.398	0.00165577	22.0293	0.151356	50.3501	0.000679204	0.334965	0.420727	1.23595	63.8263	0.709578	0.629506	5.94292	0.0570164	0.736207	240.436	0.477529	2032.36	0.0699842	0.00528445	2.61818	4.68813	1.75388	0.378443	53.5797	9418.9	0.860994	83.946	2.24905	4731.51	0.014388	0.516416	0.111173	0.0328852	0.311889	0.104713	0.0103514	0.028774	0.01	1	100
62	0.137898	7620.79	0.165196	34.914	0.0234963	5741.16	0.737904	0.00517607	853.1	1218.99	812.831	47.3151	4.65586	0.130918	6776.42	428.549	3069.02	0.0102565	0.0022751	0.00348337	0.00142561	0.06223	0.0306902	0.0995405	0.586138	9440.61	33.037	0.00885116	665.273	0.00928966	164.059	74.9894	0.276058	12.4451	597.035	0.0179061	15.0314	49.7737	1.93197	0.01	1	100
63	0.137857	71.2853	0.252348	0.226986	0.078343	18.4927	62.8058	7.92501	0.0381066	405.509	0.00135207	1164.13	1.63682	61.3762	0.0161808	0.420727	17.2584	2870.78	0.0703072	464.515	34.435	0.831764	0.224905	0.00218273	1.2735	0.816582	0.088308	293.089	7277.8	0.0260615	696.627	0.0030903	1.75388	274.157	71.4496	0.0615177	0.0509331	0.188365	0.0183231	0.01	1	100
64	0.137737	0.13213	0.0353183	0.00419759	0.0134896	2754.23	0.22856	0.0968278	17.4985	9749.9	6.35331	552.077	23.0144	0.0618016	0.0816582	0.00820352	16.5959	340.408	0.0244343	229.087	0.0198153	8.20352	0.0230144	144.544	9727.47	1.38038	0.00016788	5.188	0.170608	0.000114288	4130.48	0.00281838	1174.9	3258.37	6367.96	0.0268534	13.3352	73.2825	1.37721	0.01	1	100
65	0.13766	129.718	0.000626614	0.33037	3.66438	1297.18	0.563638	110.662	0.984011	9840.11	16.7494	7726.81	8184.65	2037.04	271.019	0.0282488	52.8445	3.19154	0.00187932	2.208	770.903	4977.37	179.887	0.100925	448.745	34.1979	337.287	0.215774	9.35406	0.00254097	9638.29	51.4044	82.0352	13.4276	100.231	0.0102329	460.257	1592.21	57.4116	0.01	1	100
66	0.137608	8.81049	15.0661	0.244343	1.72982	406.443	0.00724436	0.160694	139.316	55.7186	0.31989	1.48594	0.164816	4178.3	127.35	1914.26	8912.51	0.104713	0.000418794	0.0608135	0.034435	0.826038	4.93174	55.335	1.44212	926.83	1721.87	0.057544	3.81066	0.613762	2233.57	14.388	0.123027	7.87046	9.57194	0.137088	3.58922	1555.97	0.0331131	0.01	1	100
67	0.137506	428.549	0.0966051	85.9014	0.063387	1.39959	9817.48	0.078343	0.0859014	0.0223357	238.232	0.410204	17.2584	1432.19	33.3426	8609.94	523.6	0.874984	52.2396	0.139316	4159.11	2060.63	67.9204	0.981748	583.445	58.3445	626.614	2.47742	467.735	0.405509	21.0378	0.00674528	0.0881049	9462.37	3419.79	4.15911	1761.98	0.0110154	17.1396	0.01	1	100
68	0.137506	428.549	0.0966051	85.9014	0.063387	1.39959	9817.48	0.078343	0.0859014	0.0223357	238.232	0.410204	17.2584	1432.19	33.3426	8609.94	523.6	0.874984	52.2396	0.139316	4159.11	2060.63	67.9204	0.981748	583.445	58.3445	626.614	2.47742	467.735	0.405509	21.0378	0.00674528	0.0881049	9462.37	3419.79	4.15911	1761.98	0.0110154	17.1396	0.01	1	100
69	0.137361	8184.65	926.83	100.693	0.0826038	1633.05	8609.94	0.00530884	12.5603	56.6239	3767.04	3.80189	4.03645	0.707946	0.298538	0.0468813	2290.87	9.09913	1.27938	117.22	5.30884	12.8825	0.724436	73.2825	204.174	935.406	0.699842	0.00190985	33.7287	0.267301	138.995	0.64121	0.0714496	497.737	123.31	0.213304	7413.1	201.837	580.764	0.01	1	100
70	0.137326	3.22107	0.0599791	0.151008	0.164437	6053.41	0.0595662	4415.7	0.11722	132.13	8184.65	1.18577	8790.23	0.794328	3881.5	0.0587489	1415.79	4.13047	3.54813	0.39355	24.2103	0.000219786	5688.53	23.4423	63.9735	271.019	9311.08	0.0367282	21.9786	0.0181134	8810.49	103.753	0.0701455	5199.96	4.16869	149.968	2666.86	0.000484172	362.243	0.01	1	100
71	0.137269	8356.03	3006.08	9.77237	0.119399	0.0144544	0.0277971	0.00758578	0.257632	1.58489	13.2739	2.90402	70.7946	0.111429	9862.79	10.8893	39.9025	28.2488	0.0442588	0.481948	2.5293	3971.92	0.0909913	4.00867	1156.11	990.832	572.796	0.398107	2070.14	0.0456037	1158.78	5.10505	46.9894	1.35519	0.714496	0.284446	1.09901	31.3329	3.81066	0.01	1	100
72	0.1366	463.447	0.000258821	2.40436	0.0568853	5382.7	497.737	0.011695	1887.99	0.91622	243.22	6.82339	79.7995	390.841	1.41906	6067.36	59.5662	0.203704	0.000237137	0.000893305	0.101158	0.107399	0.0124451	0.0436516	10000	3.4914	0.00563638	860.994	29.1743	0.000247742	946.237	8336.81	0.006223	8749.84	2552.7	0.632412	22.0293	0.296483	12.0781	0.01	1	100
73	0.135694	28.3139	249.459	0.155955	0.266686	1640.59	0.00421696	148.936	1.93642	0.418794	3.94457	1.61436	1729.82	0.0957194	3404.08	43.9542	7.85236	2.26986	4425.88	0.145881	9204.5	486.407	159.956	0.000199986	0.138676	0.826038	0.0327341	1210.6	34.5144	36.6438	0.961612	1741.81	0.0774462	8128.31	9977	0.0493174	9.03649	0.177419	10.4954	0.01	1	100
74	0.135694	28.3139	249.459	0.155955	0.266686	1640.59	0.00421696	148.936	1.93642	0.418794	3.94457	1.61436	1729.82	0.0957194	3404.08	43.9542	7.85236	2.26986	4425.88	0.145881	9204.5	486.407	159.956	0.000199986	0.138676	0.826038	0.0327341	1210.6	34.5144	36.6438	0.961612	1741.81	0.0774462	8128.31	9977	0.0493174	9.03649	0.177419	10.4954	0.01	1	100
75	0.135576	2792.54	4.86407	85.7038	0.331131	3.77572	9794.9	0.296483	0.125026	25.8226	64.7143	636.796	56.8853	0.000845279	0.413048	0.0790679	0.265461	15.7398	674.528	0.0674528	8433.35	1432.19	8035.26	0.00165196	0.0432514	0.0289068	3.86367	9484.18	0.109901	0.0732825	9931.16	0.00548277	2.99916	461.318	37.6704	6.45654	0.460257	0.120226	0.0284446	0.01	1	100
76	0.135576	2792.54	4.86407	85.7038	0.331131	3.77572	9794.9	0.296483	0.125026	25.8226	64.7143	636.796	56.8853	0.000845279	0.413048	0.0790679	0.265461	15.7398	674.528	0.0674528	8433.35	1432.19	8035.26	0.00165196	0.0432514	0.0289068	3.86367	9484.18	0.109901	0.0732825	9931.16	0.00548277	2.99916	461.318	37.6704	6.45654	0.460257	0.120226	0.0284446	0.01	1	100
77	0.134487	293.089	19.8609	0.474242	0.0217771	9772.37	6.71429	6982.32	0.0437522	101.158	3630.78	0.239332	45.7088	9749.9	0.5188	4.97737	9311.08	77.2681	0.00485289	29.3089	9.12011	0.0291072	12.5893	3.91742	4886.52	0.0486407	1.28233	0.0138357	0.516416	0.00092683	0.358096	22.5944	0.0476431	592.925	1.48594	4.98884	3605.79	0.00561048	3357.38	0.01	1	100
78	0.134404	1803.02	0.00120226	2123.24	0.125026	49.0908	3999.45	0.000909913	0.135831	2540.97	52.2396	1981.53	101.158	4742.42	0.205116	1.2106	13.4276	0.0794328	0.103514	0.0753356	6698.85	29.1072	6.91831	1.49624	0.00688652	7.6913	0.000952796	2301.44	34.9945	0.0636796	9.05733	3.97192	0.122462	9794.9	23.0675	167.494	2338.84	7.07946	133.352	0.01	1	100
79	0.134323	6095.37	0.363078	147.571	1.44877	6637.43	0.00077983	592.925	0.0540754	1.97242	2.64241	5.16416	18.7068	2612.16	9.03649	552.077	396.278	0.729458	0.111686	0.297852	0.158489	0.0859014	0.197697	144.212	2.13304	9977	5.236	1028.02	7.37904	0.000508159	3.69828	0.125314	0.092045	374.973	4.1783	18.578	56.1048	1044.72	0.201372	0.01	1	100
80	0.134065	6652.73	0.00170216	4.88652	190.546	34.9945	0.000630957	0.0504661	1.00925	0.805378	0.0544503	0.0785236	0.241546	0.0345144	0.234963	5675.45	9099.13	0.224905	0.00174582	0.0275423	558.47	4.38531	1945.36	124.451	6.01174	1.60694	405.509	2937.65	0.198153	0.298538	889.201	3451.44	0.0370681	404.576	7.21107	13.0918	2964.83	714.496	0.522396	0.01	1	100
81	0.133888	0.255859	0.0253513	0.000503501	0.0110917	1191.24	0.00443609	103.039	0.0104472	3.79315	0.00547016	0.0133352	1.11429	3288.52	0.022751	0.170216	1318.26	1883.65	0.517607	0.498884	0.119399	0.000169434	0.0295801	257.632	0.00554626	3176.87	0.130017	0.34914	1166.81	25.1768	5902.01	142.561	590.201	45.7088	186.638	0.0222844	477.529	0.0030903	294.442	0.01	1	100
82	0.133364	1054.39	0.105682	118.577	0.194984	7925.01	797.995	2.83792	0.154882	4965.92	0.000211349	133.045	90.9913	1949.84	0.526017	0.0505825	1.74181	0.00380189	0.00291743	0.0922571	0.00881049	73.2825	84.3335	7244.36	0.935406	169.434	12.7644	66.5273	0.539511	0.267301	9616.12	0.0203236	0.263633	28.5759	8.79023	0.109396	4149.54	343.558	223.872	0.01	1	100
83	0.133252	21.4289	671.429	0.186638	0.136458	63.5331	2636.33	0.167109	0.107399	5767.66	2.76058	1091.44	59.7035	0.125026	2360.48	3104.56	341.979	0.147911	0.401791	0.0557186	3228.49	979.49	4.85288	61.6595	67.9204	184.077	53.4564	6338.7	2.79254	0.0100462	1.47911	0.244906	0.101158	7227.7	53.0884	5.52077	26.2422	0.000372392	10.2094	0.01	1	100
84	0.133251	2371.37	60.5341	127.057	0.0963829	101.391	2760.58	0.269153	0.0203704	941.89	5.74116	7396.05	27.7332	1548.82	0.186209	4027.17	6309.57	1.1995	0.18578	15.9956	0.0108143	2187.76	0.42462	0.054325	0.0408319	303.389	9549.93	5223.96	0.244343	0.841395	60.3949	0.190546	0.150314	1132.4	1.26183	121.06	80.3526	0.576766	11.9674	0.01	1	100
85	0.133038	1386.76	0.00363078	13.8676	0.190546	47.2063	0.00822243	0.0374111	2312.06	977.237	11.1173	1006.93	0.0114551	0.000704693	688.652	1409.29	1321.3	8491.8	883.08	6.10942	0.371535	0.000961612	0.258226	8550.67	1836.54	53.7032	362.243	2.63633	0.448745	0.000328852	1706.08	1.25314	12.331	25.0611	431.519	0.00851138	7638.36	2992.26	95.7194	0.01	1	100
86	0.132963	120.781	0.0149624	48.4172	0.0300608	3.63915	5470.16	0.00665273	0.00659174	2371.37	1389.95	0.012106	4.68813	50.3501	0.0679204	0.291743	979.49	429.536	10.7647	3.33426	0.00423643	1.21619	0.30761	0.0442588	0.00224388	68.3912	10000	1.8281	121.339	0.00448745	937.562	9078.21	0.00437522	8511.38	3.1989	1191.24	924.698	5.87489	3427.68	0.01	1	100
87	0.132786	7112.14	0.140281	2.99226	4.42588	70.4693	0.00521195	13.3045	0.191426	82.9851	402.717	74.9894	319.89	8871.56	4.1115	0.215278	20.7491	0.053827	0.147911	0.171002	0.00632412	1.03514	0.623735	2454.71	59.2925	1297.18	0.248313	7.17794	30.6196	0.00375837	509.331	0.0568853	0.0736207	1.55955	0.377572	0.489779	7620.79	4764.31	19.7697	0.01	1	100
88	0.132322	6.16595	0.00368978	0.399945	0.218273	281.19	0.0154525	0.033037	4.25598	0.648634	0.00297852	0.451856	5821.03	3273.41	783.43	2.04174	1.94089	0.487528	1559.55	0.00261818	3614.1	0.0486407	0.357273	18.281	270.396	4.33511	0.000300608	297.852	2202.93	0.00717794	168.655	1339.68	0.498884	2.73527	4.33511	0.0503501	3837.07	5223.96	1.68655	0.01	1	100
89	0.132192	4977.37	0.000505825	17.4181	0.0039355	732.825	351.56	166.341	0.138357	7.67361	11.5878	4.42588	0.341979	405.509	0.386367	2.47742	0.150661	43.3511	3334.26	16.5196	82.6038	2.99226	0.0422669	0.00024322	704.693	1621.81	6.25173	7998.34	1399.59	1020.94	9506.05	0.263633	979.49	0.206538	4.60257	0.020797	96.1612	0.174985	10.8643	0.01	1	100
90	0.131623	27.1019	1438.8	0.000369828	0.660693	112.98	1059.25	15.417	0.101859	4275.63	2978.52	12.7938	524.807	0.0810961	7655.97	1.93642	97.499	8.3946	0.000208449	0.685488	381.066	0.00874984	236.048	2.04174	0.0102094	177.011	8.05378	3.3266	66.6807	21.4289	2897.34	0.00485289	115.345	7533.56	654.636	3.83707	0.511682	4365.16	0.00952796	0.01	1	100
91	0.13101	366.438	5874.89	1.32434	0.177828	44.3609	167.109	0.000598412	42.462	29.0402	0.739605	61.5177	2.49459	0.00503501	0.236592	0.0504661	523.6	25.1768	125.603	0.0105196	457.088	7.19449	165.959	40.0867	944.061	3.3266	6652.73	1.3366	1.86209	0.0170608	453.942	220.293	0.72778	297.852	691.831	0.0564937	5.06991	8.8308	0.271019	0.01	1	100
92	0.130904	1241.65	1949.84	19.0985	0.12388	73.9605	0.427563	0.000691831	2.1928	557.186	8.93305	120.226	6.80769	7603.26	0.0314775	1599.56	9840.11	0.234963	0.000586138	0.0648634	0.00158489	29.3765	0.52723	8830.8	10.1625	687.068	9954.05	1116.86	76.0326	0.0354813	5688.53	0.000239883	0.260016	14.3549	0.58479	1.1995	0.212324	1.86638	0.0421697	0.01	1	100
93	0.130829	4.47713	0.0254097	1.35519	0.108893	2.01837	205.116	0.0134586	0.0483059	128.825	1276.44	4.77529	509.331	3664.38	1.04232	0.00215278	4.2658	43.8531	5807.64	0.114551	0.0272898	568.853	4.03645	737.904	98.1748	7.94328	5584.7	0.826038	7.24436	0.0359749	1588.55	0.00279254	0.0984011	9311.08	3810.66	0.529663	4246.2	0.000933254	389.942	0.01	1	100
94	0.130796	1059.25	2128.14	2.10863	0.308319	41.783	0.00841395	0.606736	30.9742	0.125603	6.62216	0.145546	316.957	1422.33	1.97242	28.5759	401.791	5.00035	610.942	0.0526017	33.1131	0.295801	8.20352	4207.27	0.0150314	7.32825	5767.66	17.7419	5623.41	0.319154	6516.28	714.496	0.104954	138.357	385.478	0.0230144	0.133352	125.893	0.232809	0.01	1	100
95	0.130714	10000	0.000879023	53.9511	38.0189	0.061235	0.0011324	0.0946237	0.0269774	0.0749894	398.107	0.0748169	11.298	78.886	1.04713	136.773	76.913	183.231	411.15	9.95405	0.269153	429.536	0.0680769	0.616595	1145.51	2.90402	147.571	8871.56	0.197242	2.44906	1592.21	0.00672977	2.12324	8109.61	184.927	119.124	1729.82	0.0872971	15.8855	0.01	1	100
96	0.130426	319.89	5701.64	0.00461318	0.157761	0.174181	0.00142561	0.398107	0.294442	1150.8	814.704	0.254097	451.856	6606.93	11.5345	0.044978	2.4322	0.0389942	0.000247742	0.189234	220.8	477.529	1.60694	0.0383707	397.192	3147.75	4083.19	4083.19	0.613762	3.57273	78.886	0.0011722	0.252348	181.552	2.12814	2.66686	0.0133968	1.11944	0.0231206	0.01	1	100
97	0.130426	319.89	5701.64	0.00461318	0.157761	0.174181	0.00142561	0.398107	0.294442	1150.8	814.704	0.254097	451.856	6606.93	11.5345	0.044978	2.4322	0.0389942	0.000247742	0.189234	220.8	477.529	1.60694	0.0383707	397.192	3147.75	4083.19	4083.19	0.613762	3.57273	78.886	0.0011722	0.252348	181.552	2.12814	2.66686	0.0133968	1.11944	0.0231206	0.01	1	100
98	0.129666	84.918	0.000120226	9.24698	0.429536	16.9824	7816.28	0.275423	0.0267301	0.273527	0.0013122	0.141254	3.74973	0.00183231	9954.05	33.6512	0.322107	2685.34	0.000114025	285.102	170.608	1073.99	268.534	0.00903649	0.000918333	0.00272898	15.1705	3.16228	50.4661	0.000662217	9931.16	0.000799834	0.0785236	14.6555	0.264241	98.1748	3.6141	0.000629506	0.0444631	0.01	1	100
99	0.129489	9311.08	0.00272898	0.000579429	1199.5	1552.39	0.000142889	257.632	0.751623	711.214	1188.5	3.17687	0.438531	28.3139	1534.62	59.7035	148.252	0.582103	0.0751623	0.146218	0.138038	0.00102802	0.230144	311.889	259.418	21.9786	1.0666	2.70396	0.845279	0.0104713	7177.94	4315.19	0.124451	835.603	261.216	1.04954	0.069024	1.79887	0.0272898	0.01	1	100
100	0.129303	74.817	3723.92	0.000559758	0.192752	7979.95	50.2343	0.914113	1396.37	587.489	1.77011	0.469894	368.129	0.00148936	76.7361	0.972747	301.301	0.628058	87.2971	0.192752	8.64968	7294.58	2249.05	0.000382825	4965.92	4226.69	0.562341	1174.9	2.65461	1.02802	9908.32	0.00158125	0.187068	0.986279	0.158489	0.280543	0.0172584	2.2751	0.0284446	0.01	1	100
101	0.129138	19.7697	1.52055	0.341193	0.0954993	6412.1	0.0124451	0.299916	1013.91	5597.58	6137.62	489.779	73.4514	8.60994	7.11214	22.2331	1757.92	0.914113	9571.94	22.08	696.627	7655.97	0.0847227	176.198	1.34586	1051.96	5.188	206.538	12.4165	0.0112461	1883.65	0.0438531	1.02565	0.0100462	0.0669885	0.0171002	2818.38	6208.69	23.4423	0.01	1	100
102	0.128985	3.71535	9.03649	0.456037	0.0753356	109.901	0.283792	0.0145546	4.2658	42.462	1196.74	0.459198	6.29506	442.588	4.73151	926.83	0.363915	0.0453942	7.81628	0.44978	156.315	0.251768	1.48252	903.649	570.164	0.0359749	3605.79	21.5278	860.994	2.26464	5597.58	0.000122744	10.2802	150.314	3311.31	0.0273527	0.374973	3040.89	0.00695024	0.01	1	100
103	0.128732	4698.94	1.86209	278.612	0.18578	1499.68	0.685488	0.172982	3732.5	6309.57	0.000372392	14.9968	11.1173	0.0660693	1213.39	9484.18	2818.38	0.00178238	1137.63	0.0797995	5457.58	20.3236	26.4241	0.354813	587.489	130.317	7852.36	10.5196	6.13762	103.276	731.139	2.29087	0.0721107	21.2814	0.755092	6.72977	439.542	2805.43	1.2218	0.01	1	100
104	0.128609	2426.61	0.381944	0.000199067	0.328095	2.97852	8.99498	56.4937	0.0299226	2.85102	105.925	33.8065	0.151356	177.419	5.72796	8016.78	7533.56	1.93642	25.1768	2.10863	1.0617	0.00197697	3.39625	0.289734	0.000126474	1828.1	0.827942	0.0189671	2123.24	0.0334965	1.62555	2.90402	0.0483059	6760.83	89.3305	44.2588	229.087	0.0814704	87.2971	0.01	1	100
105	0.128609	2426.61	0.381944	0.000199067	0.328095	2.97852	8.99498	56.4937	0.0299226	2.85102	105.925	33.8065	0.151356	177.419	5.72796	8016.78	7533.56	1.93642	25.1768	2.10863	1.0617	0.00197697	3.39625	0.289734	0.000126474	1828.1	0.827942	0.0189671	2123.24	0.0334965	1.62555	2.90402	0.0483059	6760.83	89.3305	44.2588	229.087	0.0814704	87.2971	0.01	1	100
106	0.127221	9.05733	3.35738	0.000415911	1.13763	236.048	0.422669	0.00257632	36.141	598.412	40.9261	49.6592	0.0502343	3.04088	22.182	38.815	79.7995	0.167494	42.3643	0.0186209	2642.41	0.000206063	287.078	3118.89	9885.53	9120.11	10.5196	76.0326	7.99834	0.000295121	63.6796	1949.84	0.195434	29.5801	9.46237	0.0204644	27.4789	0.0619441	18.0717	0.01	1	100
107	0.127192	24.4906	0.827942	30.903	0.0954993	1717.91	0.000636796	1445.44	0.0772681	45.6037	243.22	0.131522	150.661	4742.42	4.21697	8.51138	328.095	47.2063	9817.48	0.120226	0.758578	0.695024	42.5598	0.47863	7906.79	3499.45	276.058	118.577	285.759	8053.78	6208.69	4.79733	1039.92	0.529663	0.628058	0.537032	0.260016	0.30903	0.0197242	0.01	1	100
108	0.126705	6.44169	2.33884	0.223357	0.33266	2275.1	0.12942	121.619	0.084918	1.18304	0.0792501	0.30761	0.08531	0.0422669	1.3122	2.80543	16.1808	4.63447	644.169	48.3059	8.99498	342.768	2.2751	42.2669	0.00360579	1207.81	30.5492	41.0204	1.89671	1.64437	14.1906	0.0442588	0.213796	0.654636	1.00462	0.054325	67.6083	1.65196	28.3792	0.01	1	100
109	0.126406	2466.04	2624.22	43.9542	0.259418	9908.32	22.6464	0.097949	1584.89	1972.42	0.000311172	92.8966	240.991	0.00011995	8790.23	37.8443	6.98232	4.29536	9204.5	11.298	946.237	0.00200447	0.0796159	351.56	348.337	18.7499	38.3707	82.4138	104.713	0.00134896	1383.57	500.035	0.143549	0.16788	1.00925	0.040738	0.121899	0.00580764	0.092683	0.01	1	100
110	0.126325	1972.42	5688.53	0.0164059	0.92045	43.7522	68.2339	13.366	0.301995	0.586138	0.000526017	2.71644	28.119	0.00498884	42.462	233.346	6441.69	3.80189	0.0134586	0.13366	0.000225424	27.6058	0.261818	85.5067	0.0134276	809.096	0.000408319	2338.84	0.222331	0.000189234	1442.12	0.000494311	0.171396	5821.03	114.288	16.3682	10.7399	0.00011722	0.651628	0.01	1	100
111	0.126107	4688.13	0.000196789	0.110408	475.335	3.03389	6.85488	34.435	0.0635331	144.877	43.9542	334.965	3.63915	0.276694	19.2752	66.2216	0.826038	3.0903	0.130617	5.50808	0.528445	0.423643	0.503501	0.00107399	0.000231206	0.117761	0.0240436	284.446	0.0528445	1.18304	2182.73	0.000267917	5.11682	130.617	190.985	0.031842	0.00519996	0.0872971	0.0751623	0.01	1	100
112	0.126096	6546.36	6426.88	1.1885	1.1995	8.60994	56.3638	5.19996	0.0377572	2864.18	165.959	4.28549	1.4388	8241.38	7.53356	3303.7	9840.11	161.065	4841.72	5.30884	0.88308	0.00566239	6324.12	0.000345939	1.33352	5571.86	0.0167494	783.43	0.263633	0.44157	7194.49	0.132739	0.0488652	6792.04	181.134	4.64515	3.68129	0.000338065	0.714496	0.01	1	100
113	0.126053	42.8549	0.00601174	0.00765597	0.466659	1538.15	2747.89	29.3089	26.8534	2.29087	0.0847227	6.62216	0.476431	0.0328852	0.193197	0.683912	580.764	0.466659	0.0447713	0.164437	1462.18	0.375837	590.201	3.03389	633.87	1538.15	4.81948	1279.38	0.502343	0.000196789	9954.05	2754.23	0.101391	4111.5	1.63305	2137.96	0.0785236	0.198153	0.0249459	0.01	1	100
114	0.125744	0.613762	5.15229	0.158125	0.0554626	1.45211	38.9942	15.9588	0.125026	1442.12	0.0167109	93.3254	12.3595	0.00399945	1.61436	23.9883	3872.58	1.51705	2.67917	0.159221	17.4582	209.411	0.0503501	0.0394457	0.00552077	8.47227	0.00406443	155.955	4539.42	0.223872	7.60326	0.110408	0.179473	162.181	9397.23	0.00345939	8.87156	24.1546	217.771	0.01	1	100
115	0.125731	103.514	0.00443609	0.18281	0.231206	71.6143	1083.93	21.3796	0.100925	0.156315	4.66659	0.00461318	39.6278	3.1842	38.9942	0.445656	6.93426	156.315	0.00064121	179.887	1524.05	0.25527	907.821	109.648	143.219	6039.49	10000	52.8445	141.906	0.405509	8.37529	0.000776247	0.20893	6637.43	5915.62	0.0398107	1.63305	0.0104713	0.879023	0.01	1	100
116	0.125681	1682.67	0.0146555	0.000223357	2.51189	19.5884	1056.82	1.18032	3.22849	86.2979	592.925	0.0104713	0.619441	0.000794328	0.39355	0.00241546	1.94984	10.2094	9057.33	0.172187	1.69824	9954.05	0.0794328	5432.5	36.3915	271.019	32.1366	287.74	0.281838	0.642688	24.8886	0.648634	0.11298	0.00451856	0.0613762	0.0271644	7396.05	709.578	181.552	0.01	1	100
117	0.125584	33.4965	93.1108	0.931108	0.20797	4688.13	0.148252	32.0627	0.116413	108.143	13.366	104.472	562.341	0.401791	2831.39	1.42233	0.18197	889.201	0.00118304	4786.3	1051.96	0.325087	12.7938	0.721107	17.0608	2.31206	0.0207491	308.319	25.704	0.032434	7.58578	0.0268534	0.170216	6.30957	9.88553	0.0263633	15.0314	130.918	0.158125	0.01	1	100
118	0.125275	304.789	0.00266686	27.8612	0.540754	3040.89	29.5801	909.913	0.0297167	0.128233	330.37	0.200447	22.9087	0.288403	4.57088	1.05925	9.37562	0.0292415	0.0572796	0.233884	2.61818	4.02717	0.97949	1710.02	354.813	9931.16	1.7378	11.1173	1909.85	0.378443	181.97	33.7287	0.11995	7568.33	1.65959	2924.15	10.2565	2065.38	0.0928966	0.01	1	100
119	0.124793	10000	0.00219786	1191.24	0.27227	85.1138	0.781628	0.564937	27.9898	7.46449	194.536	0.474242	126.474	297.852	38.1944	0.0420727	2208	2.69774	0.0792501	0.91622	67.9204	2387.81	5345.64	0.000266686	12.3595	685.488	1241.65	0.0116145	67.1429	0.00477529	1531.09	277.971	0.122744	0.0567545	0.31842	0.0192752	1.2388	0.00528445	1.74181	0.01	1	100
120	0.124639	45.7088	0.01	0.0454988	0.013122	0.0524807	1.07647	3.05492	0.0946237	2792.54	0.39355	682.339	0.0609537	0.000682339	0.127644	34.6737	61.235	2999.16	8590.14	8.59014	0.00254097	0.00285759	0.163682	3076.1	11.8577	10000	0.161436	981.748	297.852	0.000345144	2142.89	130.617	0.0743019	183.231	7211.07	0.0226464	10.8643	25.7632	1.38676	0.01	1	100
121	0.123691	421.697	796.159	0.106905	2.77332	25.3513	4.68813	0.00386367	0.436516	0.419759	0.176604	0.397192	123.027	56.2341	175.792	1.03039	12.388	0.0234963	0.0306196	0.00506991	1.83231	0.615177	24.5471	0.837529	6.16595	0.0172584	6546.36	2.58226	62.23	0.0479733	32.434	85.5067	0.166725	527.23	9549.93	0.0189671	563.638	0.0578096	398.107	0.01	1	100
122	0.123458	236.048	2.85102	11.4551	0.186638	0.30761	0.0225424	0.00464515	0.493174	6934.26	4036.45	374.111	0.333426	0.149624	46.1318	1241.65	9141.13	5727.96	143.88	1555.97	196.336	0.0097051	204.174	2779.71	645.654	1361.44	2.40991	15.5597	0.590201	0.000215278	143.549	30.3389	0.0879023	538.27	1845.02	0.0398107	9183.33	8035.26	1.02565	0.01	1	100
123	0.123169	148.936	0.147231	9.66051	0.300608	2.97852	0.041783	16.2181	0.114288	11.4551	4436.09	0.0521195	756.833	465.586	8892.01	21.8273	12.106	6839.12	1199.5	1.15878	0.000277971	0.148594	0.0582103	4698.94	0.679204	0.0701455	6412.1	75.1623	1.02329	0.0385478	7294.58	0.021727	0.211836	628.058	9660.51	0.119399	1.81552	1737.8	0.00609537	0.01	1	100
124	0.12291	87.2971	14.4544	0.086896	4.1783	5284.45	0.00389942	1927.52	0.0535797	14.9968	0.000157036	41.0204	393.55	924.698	0.687068	0.0130617	15.7398	579.429	0.86896	176.604	0.00337287	0.000128233	0.137088	473.151	29.7852	877.001	1.31826	34.2768	13.8038	0.0729458	9772.37	328.852	0.126474	1588.55	1489.36	0.0496592	0.191867	0.21727	0.0918333	0.01	1	100
125	0.122795	35.5631	0.249459	2.44906	0.105196	7194.49	8511.38	1.86209	0.339625	7533.56	1.42233	3784.43	4092.61	2197.86	92.045	387.258	4602.57	0.104954	0.00271019	7.99834	42.658	0.000394457	1.10408	17.9061	2924.15	1.7338	0.00034435	348.337	0.105682	0.0065013	6807.69	28.3139	0.950605	1753.88	7744.62	0.0286418	1.41906	2.51768	0.0485288	0.01	1	100
126	0.122449	346.737	561.048	27.5423	0.253513	116.145	20.2768	0.322107	9.35406	0.120226	0.000262422	0.138995	114.288	0.000232809	1.13501	3.80189	3040.89	1.37088	2.8119	3.58922	6324.12	159.221	3140.51	1.70608	138.995	4446.31	10000	1990.67	0.928966	0.000765597	1086.43	2877.4	0.076913	0.443609	7.32825	0.0183654	1981.53	0.0092045	1520.55	0.01	1	100
127	0.122146	2182.73	348.337	15.417	1.1324	478.63	2773.32	0.0669885	0.331131	3221.07	0.00696627	5984.12	515.229	0.142561	583.445	143.549	301.301	0.195434	0.304789	0.141906	6309.57	0.0592925	5046.61	13.7721	9660.51	168.267	2.07491	386.367	0.486407	1.01859	436.516	0.486407	1.98609	603.949	4102.04	0.0101625	0.820352	0.000357273	0.356451	0.01	1	100
128	0.121507	75.5092	0.0638263	0.155597	18.4502	16.5959	6.66807	3.25087	0.0826038	6.26614	0.00812831	0.1	1.90985	0.0102802	11.3501	1315.22	3706.81	1013.91	9862.79	41.6869	4226.69	0.00905733	244.906	2.39332	0.0367282	0.0372392	0.0377572	169.434	0.120781	17.4582	690.24	2065.38	0.13366	16.1065	31.1172	0.0365595	1.14551	0.0257632	1.08143	0.01	1	100
129	0.120754	9977	10.7399	177.828	0.236048	0.401791	0.0104713	0.0521195	0.204174	10.9648	74.9894	12.4738	8609.94	0.00984011	3706.81	0.497737	2118.36	1056.82	1066.6	3483.37	0.425598	16.2181	0.0946237	450.817	122.462	9954.05	1137.63	7.51623	0.889201	6.65273	666.807	1191.24	0.192752	0.108143	0.215774	0.063387	135.831	4425.88	0.616595	0.01	1	100
130	0.120041	28.774	0.00291072	6.48634	0.0709578	0.145546	0.000874984	0.260615	0.0402717	51.88	84.918	13.4896	1044.72	3981.07	3.75837	0.0295121	1.1885	4655.86	33.8065	2228.44	0.0147911	8649.68	0.114551	0.00778037	1.72982	1.95884	199.526	63.6796	1.02802	0.178649	2642.41	17.7419	1.81134	7943.28	7.62079	493.174	1.55955	0.0168267	0.0843335	0.01	1	100
131	0.119935	7030.72	0.000204644	0.144877	82.7942	1.89234	0.000415911	1.04713	0.0209894	56.6239	2306.75	0.129122	0.0743019	0.0201372	246.037	79.2501	4.47713	1472.31	8.18465	347.536	0.184927	20.3704	1.03514	0.00459198	4709.77	15.3815	1207.81	0.00677642	153.462	0.012106	2070.14	183.654	4.48745	31.1172	289.734	0.0630957	16.3682	695.024	0.0630957	0.01	1	100
132	0.119596	1324.34	2177.71	1.44877	0.371535	7816.28	167.109	0.299226	0.11885	2.76694	0.000305492	2.95801	0.711214	4168.69	0.92683	6.54636	1.03276	0.00379315	0.206538	0.0776247	140.281	1.81134	4.98884	0.000957194	115.345	24.5471	0.0105682	1455.46	79.9834	10000	8222.43	0.00151705	916.22	22.1309	185.78	0.0405509	0.770903	0.336512	4.27563	0.01	1	100
133	0.119219	48.0839	0.092683	11.6145	0.0109901	338.844	7726.81	0.000235505	13.0317	11.722	9.7949	0.142233	2.69774	516.416	0.00606736	0.0172584	0.851138	6.13762	0.000105682	0.638263	0.0134586	54.2001	0.0693426	0.000267917	6760.83	0.588844	695.024	8336.81	0.121619	0.0122744	0.714496	1.80302	0.09977	4775.29	121.06	7.94328	13.8038	9594.01	0.0345939	0.01	1	100
134	0.119212	6.18016	123.027	0.0897429	0.156675	30.3389	117.761	0.0928966	1.69044	21.6272	0.018239	38.1944	974.99	587.489	18.7499	3.25087	669.885	16.9824	1270.57	16.5196	9772.37	868.96	1819.7	4.35512	490.908	7063.18	96.3829	6486.34	0.199067	0.011695	1648.16	96.8278	0.484172	6.66807	37.5837	0.00835603	1174.9	2.99226	619.441	0.01	1	100
135	0.119174	2786.12	5176.07	1.1722	0.566239	14.7911	3.50752	0.644169	11.1429	0.895365	0.355631	0.121339	144.212	0.289068	171.791	0.134586	3311.31	0.937562	0.086896	0.114815	7568.33	234.963	3801.89	3.27341	2013.72	3564.51	0.877001	7.56833	1.37088	5.7544	9506.05	255.859	1.8197	83.3681	716.143	0.0107399	1563.15	207.014	470.977	0.01	1	100
136	0.118955	3499.45	979.49	110.662	0.0993116	8413.95	5.80764	4456.56	0.00781628	0.206538	168.267	0.382825	3732.5	20.797	77.2681	1.48936	41.9759	203.704	6776.42	0.00683912	480.839	34.1979	0.0657658	2588.21	9977	176.604	22.8034	9268.3	5321.08	0.179061	76.0326	275.423	0.0891251	4.42588	7.87046	0.437522	361.41	28.9734	1.40605	0.01	1	100
137	0.11849	9749.9	2710.19	0.000138038	10.3753	778.037	1.7338	0.0968278	1083.93	2055.89	0.000693426	6.91831	0.0327341	37.8443	272.898	1270.57	0.567545	18.3654	0.0416869	22.182	10.0462	8749.84	0.142233	1114.29	4.06443	0.20797	82.6038	21.1349	5.3827	0.206063	18.197	0.193642	0.108143	9885.53	60.8135	21.1836	0.263633	0.000440555	0.0279254	0.01	1	100
138	0.118374	156.675	0.00866962	0.632412	1.94536	10.3992	453.942	0.0501187	0.0698232	2.8119	196.336	3.90841	1790.61	51.4044	5011.87	8994.98	2471.72	25.2348	0.0484172	1042.32	416.869	57.8096	0.138995	6854.88	0.0217771	7.29458	1.1298	2421.03	0.341979	0.026485	3664.38	0.0309742	0.0724436	1023.29	2152.78	0.0148936	0.935406	0.218273	0.218776	0.01	1	100
139	0.118236	56.7545	39.4457	2.97852	0.65013	0.461318	0.000169044	0.0489779	0.18197	22.6986	0.000887156	0.534564	3872.58	6546.36	3443.5	3.0761	0.343558	129.718	9162.2	0.069024	3491.4	4.51856	7079.46	163.305	0.261216	248.313	4623.81	33.4965	550.808	0.107647	102.565	3083.19	0.102094	6165.95	8147.04	0.0447713	4775.29	0.00544503	2754.23	0.01	1	100
140	0.117644	39.8107	0.000654636	0.0135831	0.0703072	394.457	5069.91	0.559758	5.02343	847.227	58.0764	4.65586	323.594	13.4896	8260.38	524.807	485.288	0.0331131	0.00229615	0.172584	228.034	8394.6	19.4984	0.100462	2824.88	4315.19	5984.12	9015.71	0.276058	0.333426	142.233	0.0765597	0.141254	4178.3	9.77237	31.6957	0.0762079	0.529663	0.0188365	0.01	1	100
141	0.117644	39.8107	0.000654636	0.0135831	0.0703072	394.457	5069.91	0.559758	5.02343	847.227	58.0764	4.65586	323.594	13.4896	8260.38	524.807	485.288	0.0331131	0.00229615	0.172584	228.034	8394.6	19.4984	0.100462	2824.88	4315.19	5984.12	9015.71	0.276058	0.333426	142.233	0.0765597	0.141254	4178.3	9.77237	31.6957	0.0762079	0.529663	0.0188365	0.01	1	100
142	0.116865	1757.92	0.000189234	151.356	0.34435	15.1356	4.2462	0.11272	0.091622	2818.38	0.153815	59.8412	0.603949	104.954	5176.07	116.413	10.3039	1.29718	255.27	0.895365	0.00127938	0.0011885	0.125893	0.00149968	0.00201837	3.5156	4.19759	0.392645	2.12814	0.0845279	8222.43	0.414	3.0903	318.42	384.592	0.0368129	8452.79	4909.08	2.76694	0.01	1	100
143	0.116772	2.74789	0.511682	1.15878	0.153109	3311.31	0.00662217	0.00212324	671.429	4.4978	0.0762079	0.164059	0.144877	74.6449	0.161808	0.12331	20.4644	1458.81	535.797	2897.34	3288.52	0.047863	7211.07	0.00239883	1.67109	629.506	1030.39	194.536	1.3122	314.775	8974.29	7261.06	0.959401	0.290402	1.76604	0.0221309	554.626	9141.13	0.386367	0.01	1	100
144	0.116518	3235.94	3.79315	0.0363915	0.250611	9954.05	1995.26	1981.53	0.0231739	1.98153	0.000797995	1.8239	9.50605	2249.05	0.0353997	0.223872	368.129	0.666807	12.7057	341.193	414	9.88553	391.742	1.81134	2.79254	5780.96	0.00033037	4.05509	0.198153	8.43335	90.1571	0.000176198	0.0566239	0.598412	9.7051	0.103039	970.51	9078.21	0.548277	0.01	1	100
145	0.11646	26.2422	0.447713	0.0033037	0.00696627	2477.42	1037.53	1832.31	0.0701455	7906.79	9840.11	1503.14	40.738	1.14815	19.0546	0.64121	47.3151	3523.71	0.000368978	4931.74	0.105439	391.742	0.226464	3.65595	571.479	528.445	8953.65	5.47016	7.19449	8.91251	410.204	0.0061235	1.51705	0.97051	5.06991	0.0230144	6.60693	0.322849	1.04954	0.01	1	100
146	0.115884	1.78649	2.93765	0.01	0.0224905	27.5423	0.0382825	0.00603949	2.5527	726.106	0.132434	16.3682	370.681	33.4965	370.681	0.133968	5188	0.0141906	1.2331	0.00313329	0.157761	0.000152757	0.0935406	0.0167109	1315.22	22.4388	1527.57	1	1.76198	0.000328852	1.03992	632.412	0.105196	8375.29	558.47	0.394457	0.0202768	0.00147571	0.0336512	0.01	1	100
147	0.115175	43.8531	0.031842	0.094189	9.52796	0.34435	0.163305	0.0630957	0.0500035	11.6145	0.0362243	1.30317	1.28825	138.676	0.306902	0.0736207	0.144544	767.361	275.423	731.139	19.4536	0.00567545	21.3304	0.00415911	485.288	69.5024	0.000519996	6486.34	0.0893305	0.288403	187.499	0.0102329	3.84592	1104.08	3443.5	0.0153462	1.74181	128.233	3.37287	0.01	1	100
148	0.115175	43.8531	0.031842	0.094189	9.52796	0.34435	0.163305	0.0630957	0.0500035	11.6145	0.0362243	1.30317	1.28825	138.676	0.306902	0.0736207	0.144544	767.361	275.423	731.139	19.4536	0.00567545	21.3304	0.00415911	485.288	69.5024	0.000519996	6486.34	0.0893305	0.288403	187.499	0.0102329	3.84592	1104.08	3443.5	0.0153462	1.74181	128.233	3.37287	0.01	1	100
149	0.114349	1000	9268.3	0.0704693	1.03992	935.406	4.35512	0.595662	6.19441	7.90679	0.000635331	0.186209	48.8652	370.681	391.742	10.4954	5942.92	1.64816	9682.78	2.66073	451.856	1.38676	238.781	12.218	1931.97	13.8676	5533.5	0.0179473	26.3027	7.53356	189.671	25.2348	0.387258	0.0167494	0.0237137	0.00619441	1.2942	0.058479	2.1677	0.01	1	100
150	0.113953	2382.32	10000	0.171791	0.180302	57.2796	36.8129	226.464	0.0528445	11.9399	4677.35	0.134276	1.32739	0.0149968	4.2658	11.995	90.7821	0.0376704	0.287078	0.353997	812.831	0.00465586	0.21727	4335.11	0.00164816	0.38815	0.0532108	2371.37	3.76704	0.0234963	839.46	1.45881	0.897429	0.809096	1.93197	0.0151356	3.89045	8.74984	21.0863	0.01	1	100
151	0.113911	96.6051	27.1644	4.90908	0.209894	2824.88	23.0144	0.0191426	3.62243	0.239883	68.5488	0.389045	0.146218	4.66659	0.00246604	0.199986	170.216	0.571479	7177.94	0.535797	6.99842	0.000796159	1.89671	0.000285759	9977	8491.8	716.143	244.343	90.7821	46.8813	25.2348	10000	0.055847	3.20627	1.34896	0.463447	386.367	0.0177011	26.8534	0.01	1	100
152	0.113812	200.447	236.592	31.6228	0.17378	19.3642	0.0473151	0.255859	0.0108393	5420.01	263.633	5470.16	2.1928	1.11173	0.00166725	4.88652	2328.09	7780.37	6902.4	0.40738	55.4626	1.61436	0.0660693	9204.5	2065.38	5.76766	10.3276	339.625	666.807	0.00952796	6.25173	0.314775	0.114551	0.39355	4.20727	0.0648634	27.2898	7.2277	0.232809	0.01	1	100
153	0.11297	1610.65	0.306196	316.228	0.150661	1339.68	0.166341	0.0241546	2.02768	97.499	4.69894	50.3501	0.647143	7.58578	0.0903649	0.00141254	3.8815	0.0496592	2964.83	0.0827942	1.15345	0.591562	47.7529	0.0860994	39.7192	0.816582	4197.59	11.5345	0.277971	9484.18	16.1808	16.0694	382.825	7079.46	10000	0.719449	903.649	4.84172	20.0447	0.01	1	100
154	0.111775	6.08135	9931.16	0.0508159	0.00772681	11.8577	870.964	0.0268534	0.0231739	134.896	0.0013213	0.132434	0.905733	2094.11	0.00762079	2.60016	7311.39	4560.37	1545.25	1.49279	0.0143549	1.1324	4.28549	0.100693	3706.81	0.485289	8511.38	0.199526	12.6183	0.000104472	2264.64	10000	0.0574116	7481.69	0.138676	2172.7	4.12098	4.53942	1.49968	0.01	1	100
155	0.111767	9862.79	4897.79	2.26986	0.588844	0.887156	0.000897429	0.374973	0.102094	0.429536	0.00039355	3.01995	0.466659	0.322849	0.00796159	21.928	3837.07	226.986	9246.98	6.76083	1006.93	125.893	1324.34	13.2739	1.46218	0.235505	0.033037	5.72796	0.123027	0.0935406	891.251	420.727	0.719449	4.37522	11.8577	0.025527	0.291743	2.42661	0.200909	0.01	1	100
156	0.111684	35.0752	9.52796	1.1695	0.137404	57.544	9418.9	0.00200447	0.0816582	691.831	0.157761	937.562	557.186	3206.27	79.7995	2576.32	9749.9	0.0200447	0.000683912	0.0016293	0.44978	0.136773	1.08393	0.0250611	905.733	0.0130017	0.0138357	287.74	0.368129	0.0354813	2084.49	0.0957194	0.139959	0.0408319	0.32961	0.0374111	5.49541	9.90832	0.107152	0.01	1	100
157	0.111377	2376.84	0.00054325	0.000148594	0.334965	4518.56	1778.28	287.74	2.64241	9954.05	5571.86	4909.08	111.429	9418.9	3.70681	1.30017	470.977	107.152	9954.05	1.6293	2.02768	0.000150314	20.3236	1.00925	78.886	2.87078	2.67301	0.000207491	3.69828	0.000128529	514.044	2703.96	0.0042658	18.281	5188	0.037325	0.150661	0.000314775	0.0582103	0.01	1	100
158	0.110621	29.5801	463.447	0.191426	0.734514	1963.36	15.2757	31.3329	0.244906	90.7821	0.00130617	4.7863	9772.37	0.422669	5164.16	0.0484172	36.3915	1.45211	8452.79	0.483059	0.363078	0.0021727	106.66	4.23643	0.00135207	2.1928	1879.32	0.544503	1.3122	0.18197	74.3019	0.000174985	0.0855067	826.038	2152.78	0.0387258	2864.18	0.00732825	9660.51	0.01	1	100
159	0.110621	29.5801	463.447	0.191426	0.734514	1963.36	15.2757	31.3329	0.244906	90.7821	0.00130617	4.7863	9772.37	0.422669	5164.16	0.0484172	36.3915	1.45211	8452.79	0.483059	0.363078	0.0021727	106.66	4.23643	0.00135207	2.1928	1879.32	0.544503	1.3122	0.18197	74.3019	0.000174985	0.0855067	826.038	2152.78	0.0387258	2864.18	0.00732825	9660.51	0.01	1	100
160	0.109305	75.3356	0.0486407	0.508159	8.91251	3090.3	206.063	0.00225424	0.00418794	3.92645	20.0447	0.428549	1.60325	0.000555904	2728.98	1845.02	9705.1	5.22396	0.0256448	7079.46	3140.51	666.807	31.842	350.752	3.47536	62.5173	1386.76	0.0628058	0.188365	8.3946	437.522	1.8578	0.111944	0.476431	1.00462	0.0340408	4909.08	0.000313329	724.436	0.01	1	100
161	0.107998	126.474	0.000225424	0.487528	0.239883	4508.17	1.90108	4931.74	0.00276058	210.863	0.000122744	332.66	259.418	0.00169824	83.1764	0.0149279	242.661	1.27644	3655.95	0.058479	2449.06	0.0459198	3723.92	232.809	512.861	10.8393	5058.25	0.061235	50.2343	18.9234	1757.92	9885.53	0.00149624	1.74582	192.309	0.0400867	0.0645654	0.00222331	0.554626	0.01	1	100
162	0.107015	25.1768	5.90201	0.293089	0.653131	4.50817	0.011695	0.273527	0.0586138	96.1612	5.50808	226.986	0.27227	7.26106	442.588	9885.53	33.037	1931.97	0.00881049	5821.03	10.2565	0.663743	5.21195	236.592	0.175388	77.0903	27.4157	769.13	0.49545	0.00961612	27.7332	20.4174	0.250611	0.0430527	0.138357	0.0163682	17.7011	0.00818465	24.6604	0.01	1	100
163	0.106826	160.325	0.00749894	2.12814	0.981748	9246.98	0.0270396	1.48594	2999.16	9616.12	0.00749894	9332.54	0.262422	0.00254097	8.59014	21.4289	17.1396	0.707946	84.5279	0.0893305	76.0326	3.21366	414	0.909913	61.5177	1836.54	8109.61	199.986	2.61818	0.00163305	3380.65	1896.71	0.102802	1465.55	8933.05	0.0145546	8279.42	935.406	526.017	0.01	1	100
164	0.106601	9594.01	0.887156	0.152405	158.855	2582.26	63.387	2673.01	0.102565	1.84927	0.00149968	3.48337	961.612	0.0610942	14.0281	0.00215774	163.305	57.4116	2588.21	3.16228	4909.08	1552.39	3228.49	2.02302	1044.72	1803.02	28.0543	0.610942	166.341	0.000260016	31.4051	0.444631	0.243781	0.0179061	0.0669885	0.012942	0.263027	31.842	0.74131	0.01	1	100
165	0.104891	113.501	0.00044978	0.0394457	0.0176604	231.206	0.0006223	1949.84	0.0870964	1.44877	0.000246037	0.939723	41.6869	7362.07	2.26464	12.1899	5636.38	0.270396	0.00626614	0.161808	22.4388	797.995	1790.61	0.0179887	161.436	10000	0.035156	2.63027	114.288	24.6037	10000	3061.96	0.0034435	860.994	8.45279	885.116	0.803526	0.00215278	0.0504661	0.01	1	100
166	0.103993	353.183	99.0832	0.000156315	0.00803526	65.9174	0.000102094	360.579	0.0468813	6.5013	305.492	0.111686	4102.04	6823.39	0.198153	0.0704693	43.7522	75.5092	26.485	61.8016	3775.72	0.000126765	7362.07	9.35406	211.349	9840.11	9977	62.5173	1235.95	0.000101625	70.1455	164.816	0.00860994	16.6341	899.498	0.0346737	4456.56	0.000129718	403.645	0.01	1	100
167	0.103448	2023.02	0.0887156	0.264241	46.4515	6966.27	0.000140605	1191.24	0.230144	1.10408	0.000103514	0.274789	0.497737	0.000341193	0.0564937	0.12218	247.172	0.00384592	0.000162555	0.0517607	175.792	383.707	0.944061	0.0201837	5520.77	62.0869	9977	336.512	0.265461	1.03039	3213.66	8203.52	0.0966051	5395.11	9954.05	0.0535797	0.13366	0.533335	0.0737904	0.01	1	100
168	0.103238	9954.05	106.17	0.00012331	0.270396	1.18577	0.000102565	8.60994	0.0726106	4764.31	188.365	95.2796	74.3019	2691.53	0.32961	0.00157761	28.4446	6208.69	2393.32	2233.57	0.0137721	4698.94	4.06443	263.027	0.049545	10.1391	7979.95	0.232274	2.90402	0.000135519	10000	184.927	0.0532108	13.4896	43.3511	0.203236	0.0232809	0.000101859	0.0328095	0.01	1	100
169	0.103075	3917.42	73.1139	6886.52	0.662216	0.0124738	71.2853	11.695	0.0359749	12.0504	1419.06	0.0532108	0.00399945	1.77011	27.7332	468.813	1.26765	0.0348337	0.00187068	0.0816582	657.658	3.45939	0.389045	10000	321.366	1745.82	0.460257	805.378	25.9418	0.0092045	582.103	0.000114551	0.53827	0.174985	205.116	0.209894	0.162181	0.141906	0.00431519	0.01	1	100
170	0.101435	959.401	0.018197	0.0125314	13.7721	79.6159	2.19786	1.45211	36.141	264.85	0.00112461	553.35	2.78612	0.78886	1475.71	10000	473.151	1.01158	62.5173	0.00092045	0.0277332	0.0807235	0.461318	0.000481948	0.00360579	31.9154	9225.71	1.88799	205.116	207.014	10000	0.00042658	6745.28	446.684	41.2098	0.371535	0.0503501	0.0321366	0.0280543	0.01	1	100
171	0.100833	1282.33	0.000467735	0.00011508	0.202768	1191.24	0.0267301	1918.67	4.03645	81.8465	327.341	0.431519	4395.42	7014.55	8035.26	63.8263	1.76604	0.257632	0.000109901	0.0818465	0.00479733	0.00743019	0.149624	0.0254097	9.52796	16.7494	0.00104713	310.456	0.688652	0.107895	19.6336	6.48634	0.0972747	3.70681	89.7429	0.0285759	1958.84	9.86279	1023.29	0.01	1	100
172	0.100362	1.56675	0.346737	0.219786	0.270396	28.0543	483.059	0.15417	0.161065	1520.55	10000	3.87258	1.19124	50.2343	439.542	1193.99	1595.88	509.331	3288.52	321.366	0.0280543	0.00128529	0.072778	0.00879023	7095.78	580.764	10.0693	0.0399025	2.11349	2.58226	12.7644	15.3815	0.326588	62.8058	92.2571	0.0347536	219.786	2328.09	2.76058	0.01	1	100
173	0.0997449	13.5207	0.000146218	0.000140929	0.0017338	87.2971	5984.12	11.1944	0.228034	5970.35	7311.39	287.74	4570.88	433.511	5902.01	891.251	2679.17	23.3346	9977	0.623735	855.067	0.00015417	116.681	137.721	0.000136773	1.57761	0.0963829	12.8529	0.282488	0.207491	9954.05	7464.49	9.09913	0.436516	6.66807	0.00984011	35.9749	0.443609	35.0752	0.01	1	100
174	0.0989387	3176.87	0.000356451	37.6704	0.31989	6.83912	1.62181	0.00963829	0.033037	0.133352	0.0258821	0.323594	4.31519	2046.44	32.8852	1803.02	215.278	2511.89	749.894	4.1115	6.10942	0.00390841	2.93089	0.0763836	2618.18	1.03039	70.9578	797.995	0.378443	3.41979	107.647	6338.7	0.00396278	0.174582	49.7737	0.025704	94.189	4.88652	1.59221	0.01	1	100
175	0.0939932	1018.59	0.000184077	0.000391742	0.17338	257.04	2349.63	1517.05	0.0966051	8.87156	0.00105682	5.40754	2870.78	0.00760326	1364.58	0.112461	5.34564	0.578096	15.6315	0.0986279	2437.81	434.51	7430.19	0.117761	1548.82	3443.5	3655.95	993.116	133.66	0.000345144	8953.65	276.694	0.0582103	4.32514	242.661	0.0275423	6998.42	37.4111	4931.74	0.01	1	100
176	0.0925124	8165.82	0.00018239	0.000102565	1.21619	9727.47	0.480839	579.429	6.9024	0.302691	0.0446684	0.197242	108.643	0.74131	130.317	0.0954993	9.88553	0.0587489	0.897429	0.103276	0.031842	3.89942	0.207491	0.153462	8649.68	10000	691.831	180.717	32.8095	1.37404	10.4713	4.96592	0.224905	41.115	1064.14	0.0309742	0.807235	0.000110154	0.0845279	0.01	1	100
177	0.0925124	8165.82	0.00018239	0.000102565	1.21619	9727.47	0.480839	579.429	6.9024	0.302691	0.0446684	0.197242	108.643	0.74131	130.317	0.0954993	9.88553	0.0587489	0.897429	0.103276	0.031842	3.89942	0.207491	0.153462	8649.68	10000	691.831	180.717	32.8095	1.37404	10.4713	4.96592	0.224905	41.115	1064.14	0.0309742	0.807235	0.000110154	0.0845279	0.01	1	100
178	0.0925081	3801.89	8.45279	2.16272	367.282	9977	100.462	186.638	0.0231739	544.503	9225.71	0.0659174	0.116681	18.9671	0.935406	1025.65	3357.38	8629.79	2074.91	1644.37	0.0368129	0.00170608	0.121339	0.0511682	0.483059	11.995	64.4169	537.032	0.179061	18.5353	9954.05	6.38263	12.7644	1.55239	8.07235	0.0480839	1832.31	0.00413047	108.643	0.01	1	100
179	0.091759	7780.37	553.35	1.2106	18.6638	3801.89	0.000278612	58.7489	0.0721107	8.29851	3647.54	0.191867	3.02691	3.90841	0.0381944	0.0250611	1183.04	3698.28	348.337	2958.01	0.216272	0.00899498	0.122744	1.33352	4415.7	6441.69	3597.49	151.705	0.383707	0.140605	15.417	9.39723	2.01837	2673.01	9908.32	0.0190108	118.032	5.49541	16.0694	0.01	1	100
180	0.0899023	2285.6	3.81944	100.925	0.57544	251.189	3953.67	0.00505825	0.302691	0.755092	87.9023	0.289068	3854.78	9397.23	4073.8	41.3047	0.247172	0.40738	445.656	0.0762079	7.4131	0.000214783	9.07821	6.69885	0.000618016	0.0716143	81.4704	198.609	2.88403	0.000136144	5.26017	594.292	0.0368129	3672.82	10000	0.0790679	44.5656	0.0579429	1.96336	0.01	1	100
181	0.0896801	7762.47	0.0133045	0.630957	0.141906	438.531	0.107399	164.059	1.68655	5105.05	3111.72	21.0378	0.0306902	0.0214783	33.3426	1836.54	34.435	3.95367	10000	0.241546	3.77572	0.00202302	7211.07	0.015417	0.00101625	28.7078	8689.6	5.91562	64.2688	75.1623	0.657658	69.1831	11.1944	107.152	224.905	0.117761	0.164816	246.037	0.0337287	0.01	1	100
182	0.0846589	49.7737	0.486407	0.000412098	0.00465586	6426.88	0.470977	0.258226	1879.32	103.039	5.5847	311.172	13.366	4698.94	0.011885	23.6048	1479.11	0.0117761	9885.53	0.0625173	19.8609	8.29851	8.47227	14.0929	895.365	9.05733	0.00121339	0.616595	0.935406	0.403645	42.9536	0.00225944	0.244343	153.462	3793.15	0.0110662	1285.29	349.14	61.235	0.01	1	100
183	0.0845968	93.3254	0.0114025	0.102329	0.00959401	4742.42	9506.05	3793.15	0.0291743	0.827942	0.000119399	0.626614	0.0477529	0.86896	3.92645	168.655	76.913	133.045	0.151705	157.036	0.984011	116.413	5.78096	59.2925	9.14113	9885.53	9527.96	40.8319	292.415	15.8489	480.839	0.522396	2.63633	57.1479	74.817	0.78343	1.03753	3162.28	0.0210378	0.01	1	100
184	0.0833226	10000	0.000105925	0.000105682	1.0617	3273.41	0.00135831	1.94984	278.612	3097.42	6.66807	8749.84	6998.42	0.00112202	9015.71	0.13213	4.48745	20.4644	10000	5.72796	74.4732	0.0188365	9204.5	0.183231	453.942	1.64437	2157.74	20.5589	0.474242	358.922	0.0171002	9506.05	0.102565	5395.11	1790.61	3.68978	0.0564937	23.5505	0.0133968	0.01	1	100
185	0.0815237	4864.07	0.000217771	0.000116413	0.554626	174.582	295.801	726.106	0.0860994	7194.49	10000	50.0035	9204.5	0.389942	9616.12	0.022856	218.776	64.8634	10000	2.42661	77.983	0.0186209	5546.26	0.280543	0.0202302	3767.04	90.7821	27.4789	8.16582	146.218	5495.41	3228.49	0.459198	1.39637	0.693426	1.45211	0.0272898	0.120781	0.0185353	0.01	1	100
186	0.0799206	3.9355	229.615	1.76198	0.0314775	0.0835603	33.6512	0.418794	0.301301	3.81944	1.48936	0.400867	0.155597	10.0231	2.14783	8109.61	9931.16	809.096	450.817	179.887	1.41906	0.0169824	0.0599791	0.000194089	54.325	69.8232	1.94089	457.088	1.31826	17.4181	8.24138	0.00130317	1.22744	7.97995	10000	0.00445656	0.651628	1.94089	2.95801	0.01	1	100
187	0.0799206	3.9355	229.615	1.76198	0.0314775	0.0835603	33.6512	0.418794	0.301301	3.81944	1.48936	0.400867	0.155597	10.0231	2.14783	8109.61	9931.16	809.096	450.817	179.887	1.41906	0.0169824	0.0599791	0.000194089	54.325	69.8232	1.94089	457.088	1.31826	17.4181	8.24138	0.00130317	1.22744	7.97995	10000	0.00445656	0.651628	1.94089	2.95801	0.01	1	100
188	0.0747847	170.608	0.000717794	1.09648	1.29718	2084.49	0.00044978	0.000334195	944.061	0.55335	2985.38	0.225944	3.22849	0.00030903	1442.12	9977	1.30617	0.0394457	8090.96	0.0874984	1790.61	2118.36	20.3704	46.5586	1425.61	7194.49	5834.45	1221.8	51.1682	23.9332	2703.96	57.6766	0.734514	254.683	2415.46	0.0127938	44.157	0.0116681	3.39625	0.01	1	100
189	0.0567966	2.81838	0.119124	2.08449	0.078886	4355.12	0.166725	7.70903	0.192752	10000	25.8226	165.959	0.0175388	0.00279254	0.352371	3.89045	2.34423	0.000345144	0.0488652	0.0401791	4027.17	0.000236048	16.9824	0.00100693	0.480839	23.1206	0.018281	61.5177	459.198	0.00963829	8570.38	0.00271019	46.0257	0.297167	3.34965	0.0428549	44.978	0.0131826	1.00925	0.01	1	100

## Sheet: Model 2
	Objective function value	'kf1'	'km1'	'ki1'	'kr1'	'kf2'	'km2'	'ki2'	'kr2'	'kf3'	'km3'	'kr3'	'kf4'	'km4'	'kr4'	'kf6'	'kr6'	'kf7'	'km7'	'kr7'	'kf8'	'km8'	'kr8'	'km9'	'km10'	'kf11a'	'kf11b'	'km11'	'kr11'	'kf12a'	'kf12b'	'km12'	'kr12'	'kf13'	'ki13'	'kr13'	'kf14'	'km14'	'kr14'	'InsB0'	'Ins0'	'traf'
1	0.149889	3459.39	168.655	0.524807	139.959	8203.52	5701.64	3990.25	0.115878	193.197	3.23594	154.525	2564.48	30.8319	10000	0.508159	0.122744	3564.51	0.131826	0.948418	475.335	6266.14	0.591562	3784.43	18.0717	25.527	10000	5970.35	9862.79	0.0138676	71.1214	20.1837	0.00245471	7834.3	7852.36	56.4937	2.2751	3303.7	0.0370681	0.01	1	100
2	0.149562	3.5156	0.103992	0.00841395	0.0301995	122.462	0.529663	8.74984	0.306902	3.80189	105.196	0.138038	6.06736	377.572	55.7186	8241.38	61.3762	99.3116	0.000250035	33.4965	0.037325	418.794	0.0157761	0.00013122	9794.9	15.3815	2.67301	250.035	0.509331	0.00102329	3090.3	7620.79	29.0402	9375.62	35.8922	10.5925	235.505	1.02094	42.1696	0.01	1	100
3	0.149199	9.68278	0.0944061	0.473151	0.248886	7.21107	4.36516	2.54097	0.108143	157.036	0.00028119	1717.91	66.6807	42.0727	6367.96	37.6704	74.9894	9908.32	4518.56	1241.65	1.15611	2.63633	39.6278	400.867	0.0323594	9549.93	642.688	0.0907821	712.853	0.00130017	1425.61	899.498	0.0662217	1409.29	3.36512	40.3645	0.639735	39.7192	0.826038	0.01	1	100
4	0.148797	0.685488	0.158489	0.00215278	0.0251768	1161.45	5.16416	0.963829	8.59014	1.44212	1.57036	0.217771	3.14051	15.5955	0.11298	1.65577	2228.44	1.29718	0.0074817	0.933254	39.355	85.7038	362.243	0.00430527	5011.87	579.429	9862.79	387.258	408.319	0.109901	6729.77	6397.35	0.179473	954.993	53.0884	0.92683	0.642688	54.325	0.147231	0.01	1	100
5	0.148617	872.971	120.504	0.272898	79.4328	81.0961	9.48418	0.399945	0.696627	5.08159	382.825	0.00269153	0.606736	0.445656	0.0679204	0.0033266	0.42462	250.611	1213.39	9.68278	44.3609	1.06414	709.578	8016.78	7852.36	1104.08	1.2388	574.116	26.6686	0.00276058	1496.24	0.0707946	0.0988553	3228.49	9506.05	0.0233884	422.669	2.77332	474.242	0.01	1	100
6	0.148533	3.01301	0.0063387	0.158489	0.933254	357.273	8892.01	0.117761	0.0933254	156.675	0.000138357	252.93	1191.24	3491.4	3.00608	0.0107895	1874.99	19.1867	0.00203236	250.035	26.7301	188.365	8.51138	56.6239	997.7	51.88	4560.37	0.00835603	4.58142	26.3027	8452.79	4753.35	0.0456037	935.406	1.24451	97.7237	9749.9	2.62422	3311.31	0.01	1	100
7	0.148518	9462.37	0.0187932	0.0368978	3.9355	9332.54	32.5837	333.426	2.72898	41.9759	9885.53	0.00086896	12.1339	2594.18	175.388	2.58226	116.413	290.402	0.000826038	130.017	1455.46	0.0037325	2606.15	0.16293	0.00376704	939.723	0.0629506	23.6048	4.35512	3.89942	7014.55	0.370681	365.595	9057.33	14.2233	384.592	0.0668344	2.33346	0.00647143	0.01	1	100
8	0.148394	59.9791	0.00326588	4.59198	0.278612	21.0378	0.583445	0.866962	0.0598412	0.381944	0.164816	3.14051	148.594	2.10378	1.04713	0.151008	63.9735	71.1214	0.00137088	0.887156	8.89201	71.7794	1.02565	5272.3	410.204	618.016	10000	54.5758	4325.14	0.0799834	25.8821	164.059	0.00165959	14.4212	1479.11	0.0909913	2.13796	2.42103	0.147231	0.01	1	100
9	0.148164	615.177	0.109396	162.555	0.155597	0.557186	216.77	0.0015417	0.732825	1.83654	1.44212	0.78343	0.954993	0.00369828	1193.99	3118.89	6698.85	2.2751	16.2181	0.184927	71.6143	1958.84	29.1743	0.161808	12.388	3801.89	5915.62	21.2814	1.63682	0.0236048	56.6239	1896.71	0.0657658	17.5388	2.89734	1.48936	2238.72	0.0481948	3451.44	0.01	1	100
10	0.148081	1811.34	1.70608	8609.94	0.0847227	14.5546	0.00174181	13.4896	0.0829851	8260.38	1644.37	94.8418	2.71019	8.33681	0.0268534	0.0366438	119.124	0.117761	24.6604	0.0606736	475.335	1.07152	1111.73	7.46449	2.13304	4255.98	0.194984	6397.35	57.0164	0.00180302	27.2898	0.000610942	0.209411	2.62422	9375.62	0.00438531	1409.29	0.0826038	29.0402	0.01	1	100
11	0.147579	24.0991	0.333426	0.0259418	19.6789	1.95434	0.203236	0.564937	0.111173	8222.43	7481.69	78.343	18.8365	9183.33	266.686	944.061	9817.48	0.311889	2.15774	1.53462	2202.93	41.4954	305.492	14.0929	8053.78	201.372	0.00563638	0.0325087	0.399025	0.167109	5847.9	0.299226	0.0833681	181.552	4.1783	7.70903	4305.27	0.928966	1923.09	0.01	1	100
12	0.147424	1.11173	0.170216	0.0149968	0.0137404	198.153	0.145881	50.6991	16.7494	50.5825	181.134	135.207	5.37032	0.0200909	56.4937	1425.61	732.825	0.0465586	4.3451	0.0216272	15.7761	17.4582	9.61612	14.6218	165.577	0.291743	6.19441	0.578096	0.744732	61.3762	7798.3	0.000265461	222.331	10.9396	75.5092	0.163305	0.0124451	1.91867	0.086896	0.01	1	100
13	0.147216	1.53109	0.219786	0.0642688	0.279254	2773.32	0.176198	403.645	0.078343	14.8594	2.42103	13.6144	0.274789	0.00413047	0.760326	5701.64	6486.34	5.3827	0.0736207	89.7429	3206.27	0.000158125	9162.2	63.8263	862.979	8709.64	6.80769	1883.65	23.9332	0.375837	1541.7	0.0656145	0.0907821	8590.14	2051.16	0.480839	3863.67	10000	47.4242	0.01	1	100
14	0.14658	3451.44	1.16681	0.00467735	1753.88	1659.59	0.0648634	0.310456	21.928	0.31989	451.856	1.39959	483.059	9954.05	0.810961	2182.73	3069.02	0.0517607	3.5156	0.086896	0.170608	16.9044	0.179473	2648.5	17.1396	6.59174	9.4189	2280.34	8.531	0.0267301	1678.8	0.00456037	0.25527	1185.77	1	85.5067	0.0127644	7.6913	0.0164059	0.01	1	100
15	0.146432	243.781	0.00024322	10.1625	0.287078	31.3329	3.85478	0.00340408	19.0985	3944.57	490.908	291.743	0.00712853	1.03514	0.132739	8749.84	8016.78	1.14551	2421.03	0.548277	7.97995	0.00237684	25.8226	0.00092045	6683.44	0.0809096	2.19786	10.0462	0.456037	0.20893	8.31764	0.0440555	0.039355	0.125893	0.399945	0.211836	3104.56	342.768	1.1749	0.01	1	100
16	0.146387	127.057	3.38065	0.0588844	7.34514	855.067	64.7143	0.00493174	2792.54	100.693	774.462	19.0108	57.2796	0.0325087	316.957	79.6159	3.45144	2.61818	0.00864968	0.0197697	0.0010617	48.4172	0.012106	0.000402717	7498.94	1595.88	56.6239	61.235	0.41783	0.000217771	453.942	3539.97	0.11298	16.5196	28.2488	0.190108	575.44	4764.31	0.0443609	0.01	1	100
17	0.146123	84.5279	0.654636	1.25314	0.272898	2.14783	554.626	3.76704	0.10617	8260.38	2546.83	161.808	1153.45	1.62555	8090.96	5.91562	1.08143	5470.16	0.00164816	114.288	5915.62	3357.38	3083.19	0.143549	1.09901	199.526	0.0415911	676.083	10.1625	0.143549	52.6017	3572.73	0.0717794	43.3511	18.4927	0.398107	85.9014	9862.79	0.208449	0.01	1	100
18	0.145997	157.761	4.29536	1.06905	0.105196	0.446684	0.00442588	0.030479	0.219786	0.0629506	5.7544	0.372392	54.325	8.74984	3.38844	68.2339	8.14704	558.47	0.0017338	153.815	0.124451	4.52898	0.0196336	35.0752	10000	1135.01	0.0907821	2371.37	758.578	0.92045	301.995	0.644169	51.6416	3.45939	0.00984011	2.57632	371.535	31.1889	242.661	0.01	1	100
19	0.145931	64.121	4602.57	0.0486407	0.168655	0.0403645	0.158125	0.011995	0.00928966	10000	650.13	1.24165	5420.01	0.000319154	102.094	0.0167109	14.7571	10.7399	0.0638263	0.22182	2.35505	0.0703072	1.72187	0.000993116	23.4963	0.00693426	0.381944	28.3139	0.812831	0.000676083	1862.09	0.0454988	34.1979	7979.95	5116.82	0.0363915	7.85236	0.0164816	20.6063	0.01	1	100
20	0.145848	1.03276	0.41783	0.049204	0.0522396	920.45	4.68813	24.2103	0.0140929	83.7529	3006.08	0.268534	5482.77	463.447	365.595	0.887156	6.44169	0.337287	375.837	0.00824138	22.8034	25.1768	0.10666	110.408	1552.39	0.241546	6.09537	6353.31	1.76604	51.7607	6792.04	389.045	668.344	9078.21	0.168655	746.449	1051.96	5.37032	2338.84	0.01	1	100
21	0.145635	20.7491	0.00306196	0.041783	0.799834	0.251189	6.29506	0.00500035	0.00238781	57.6766	1503.14	0.0269153	29.6483	620.869	13.213	1482.52	3614.1	654.636	0.304088	214.289	3.45144	0.0683912	42.7563	0.109901	519.996	669.885	0.192752	22.6986	7.56833	0.00860994	66.3743	3097.42	0.00473151	267.917	17.338	1.36458	0.0628058	0.306902	0.0792501	0.01	1	100
22	0.145386	1028.02	0.00011995	0.171791	181.97	1883.65	52.723	0.0866962	26.0016	6.28058	6637.43	0.270396	1.16413	18.3231	5.49541	0.693426	0.136144	30.3389	0.000190546	19.4089	0.261216	1745.82	2.5527	0.00665273	0.0208449	2766.94	0.657658	9931.16	413.048	0.0121339	1389.95	0.0118577	0.154882	1315.22	2018.37	0.0257632	285.759	0.729458	138.995	0.01	1	100
23	0.145137	230.144	172.982	5.188	0.178238	0.0433511	0.0322849	0.000193642	0.00211349	5520.77	3.45144	770.903	767.361	3863.67	0.232274	0.601174	56.2341	2.87078	0.072778	1.18304	4.14954	0.157398	8.57038	0.000163305	0.17378	4.05509	7.21107	2032.36	1.7338	0.000118304	45.7088	0.0231739	1.8578	9289.66	279.254	18.578	4.2658	28.5759	0.0460257	0.01	1	100
24	0.144958	10000	0.456037	0.000144544	13.122	5.01187	5128.61	0.28119	0.142561	200.447	860.994	5.50808	0.797995	0.931108	9954.05	488.652	39.0841	0.260016	5.26017	0.288403	160.325	1.25603	2254.24	63.9735	57.1479	0.963829	91.622	0.142233	0.336512	0.00269774	1233.1	6.20869	0.074131	242.661	1.52757	15.7398	2844.46	100.693	357.273	0.01	1	100
25	0.144888	3318.94	451.856	0.092683	356.451	124.451	2506.11	0.160325	0.0595662	2.10863	36.4754	0.137088	0.0237684	152.405	6.26614	48.5288	102.565	15.417	286.418	3.55631	20.1837	0.97499	2517.68	1235.95	29.9916	316.957	0.00284446	0.797995	66.5273	0.0835603	9268.3	50.1187	0.0530884	3076.1	15.7036	40.738	68.8652	0.000316957	6.82339	0.01	1	100
26	0.144436	6266.14	5.87489	606.736	0.109396	0.502343	18.0717	0.0419759	0.386367	853.1	0.333426	106.17	12.331	17.378	31.1172	1.33045	0.981748	199.067	0.0421697	156.315	10.5439	0.0177419	5.91562	9931.16	0.377572	31.4775	7888.6	278.612	23.8232	0.0984011	6.60693	26.1818	0.0674528	529.663	22.9087	9.35406	4102.04	23.5505	39.1742	0.01	1	100
27	0.143949	3.45939	0.000568853	0.012218	0.003155	0.27227	191.426	0.0206538	0.0616595	10000	0.0219786	722.77	0.408319	818.465	0.691831	717.794	86.6962	7.58578	1.00693	2.17771	15.5239	0.346737	0.172584	0.347536	719.449	3.77572	774.462	5116.82	327.341	12.8825	3801.89	5546.26	1.1298	765.597	35.3997	0.9977	3.66438	5847.9	0.12218	0.01	1	100
28	0.143895	9931.16	0.00269153	7128.53	0.0391742	1999.86	32.0627	4581.42	0.292415	7112.14	415.911	6.60693	3639.15	0.0061235	1109.17	0.000414954	0.103276	3.06196	21.5278	0.161808	0.000860994	0.859014	0.0663743	0.0143219	1.03514	10.7152	0.00366438	319.89	0.914113	0.241546	134.896	0.124165	0.0665273	96.3829	4797.33	0.0247172	196.336	38.7258	9.14113	0.01	1	100
29	0.143868	128.529	5.61048	14.7571	0.379315	162.555	0.0106905	0.00770903	80.5378	449.78	4.61318	78.343	63.0957	6698.85	2.09411	1.52405	23.2809	3.69828	1073.99	0.156675	835.603	0.00244343	1527.57	93.7562	42.8549	29.1743	8689.6	4.67735	94.6237	0.131826	0.134586	0.000298538	0.0460257	3775.72	0.335738	1901.08	5.71479	3013.01	0.0236592	0.01	1	100
30	0.143122	0.457088	0.131826	0.00548277	0.0041783	1241.65	53.7032	1205.04	0.049204	8974.29	0.12388	229.615	134.896	870.964	0.374111	0.00295121	0.171396	6471.43	829.851	4.08319	0.0857038	3.46737	0.0530884	11.0408	1.00693	2735.27	16.788	165.196	5834.45	0.0356451	2.69153	155.239	0.0283139	2027.68	13.8995	110.917	32.961	0.0901571	35.9749	0.01	1	100
31	0.143107	10000	5688.53	68.7068	0.127938	108.893	797.995	3.78443	0.0101158	69.9842	13.0317	0.501187	14.0929	55.7186	33.266	48.1948	4.47713	100.925	0.0462381	3.95367	0.101158	0.0644169	0.345939	0.00262422	281.19	234.423	7.60326	8892.01	4.81948	0.387258	236.048	0.331131	69.9842	1207.81	0.897429	365.595	2.45471	12.6765	0.0356451	0.01	1	100
32	0.142993	779.83	17.7011	28.1838	6.23735	132.739	0.0539511	0.00295121	12.4738	57.1479	73.4514	79.6159	0.172584	0.33266	901.571	1883.65	5152.29	8590.14	495.45	10000	90.7821	0.0110408	220.8	0.00239332	5559.04	0.234423	5.94292	0.00127938	0.271644	0.00990832	6.18016	0.291743	0.0480839	7726.81	13.3045	152.405	4852.89	329.61	25.6448	0.01	1	100
33	0.142317	4055.09	10.0693	9.05733	83.1764	208.449	95.7194	113.763	0.107399	1135.01	0.785236	260.016	4.43609	0.0222844	1.1885	0.00816582	0.510505	9727.47	410.204	35.8922	17.7828	74.3019	5.8479	2630.27	0.00668344	7.14496	0.000450817	1213.39	0.175792	0.020893	310.456	4466.84	0.0736207	0.321366	0.872971	0.266073	561.048	26.2422	76.913	0.01	1	100
34	0.142202	9036.49	1.94089	0.112461	44.157	4055.09	3.70681	746.449	0.00473151	10000	0.796159	2254.24	0.97949	0.00028774	0.0356451	0.00134277	1.86209	9862.79	32.8852	714.496	0.787046	12.735	0.0132434	0.000429536	10000	18.4502	2.38781	11.1173	12.2744	0.000293089	2.16272	69.9842	0.384592	1640.59	7447.32	0.00590201	391.742	39.5367	149.279	0.01	1	100
35	0.14211	266.073	0.00157398	0.0619441	0.719449	120.781	0.05188	0.000461318	1083.93	0.799834	30.2691	0.00415911	1312.2	9862.79	29.1743	4560.37	10000	38.9942	6606.93	0.0037325	1737.8	4.04576	5.05825	3140.51	4581.42	1.11686	8433.35	4720.63	326.588	0.0133352	1253.14	0.000289068	2.77332	39.1742	7.6913	0.368978	83.5603	0.376704	16.0325	0.01	1	100
36	0.14203	9506.05	26.3027	0.487528	644.169	851.138	1.7378	14.2233	0.369828	29.0402	1032.76	0.443609	6792.04	1.99067	4045.76	0.946237	7.46449	578.096	510.505	165.959	7227.7	2466.04	0.0563638	0.0018281	8851.16	11.272	2.17771	7481.69	22.3357	0.0105925	0.504661	1.68655	0.0609537	9682.78	9862.79	0.130317	9204.5	2576.32	30.6196	0.01	1	100
37	0.141544	39.6278	25.4683	0.0408319	13.4896	0.240436	59.5662	0.343558	0.0897429	0.207014	0.000530884	0.20893	8260.38	0.406443	1270.57	5.236	26.5461	73.9605	9660.51	167.88	10000	0.0110408	8.89201	647.143	1352.07	1.65959	0.0139316	1.36773	0.0511682	73.1139	261.818	0.00147911	0.236048	9.14113	263.633	0.00216272	1.64816	7.49894	18.0717	0.01	1	100
38	0.141211	211.836	0.00204174	0.000374973	0.0247742	119.95	3981.07	0.0928966	8.35603	0.314775	90.1571	0.240991	1674.94	6501.3	41.783	0.714496	0.196336	5457.58	3.34195	9311.08	0.316957	0.00233346	19.4536	8.93305	9183.33	3605.79	8.79023	71.2853	123.88	0.485289	30.1301	0.0504661	0.106414	269.774	4305.27	0.0106905	2004.47	286.418	358.096	0.01	1	100
39	0.141103	8.26038	0.00778037	0.464515	0.277971	4808.39	0.00120781	843.335	0.137088	10000	205.116	1682.67	7620.79	1671.09	9.61612	0.00138357	6.96627	2.74789	0.00331894	1.59221	115.08	357.273	8.43335	3273.41	1990.67	497.737	0.0147571	7.04693	17.0216	0.027227	66.8344	51.1682	0.0592925	5888.44	51.6416	4.64515	3.47536	6.06736	3.4435	0.01	1	100
40	0.140664	67.7642	1.10408	2.45471	3.53183	4477.13	0.00218776	6.51628	83.5603	1.02094	54.0754	0.201837	0.796159	1.78238	0.864968	0.0758578	650.13	2290.87	0.0031989	0.00669885	0.0816582	0.09977	0.111944	0.00164059	0.000230144	0.557186	0.000200909	0.0148594	0.961612	0.447713	7655.97	143.219	81.4704	12.4738	95.7194	0.057544	1.00693	46.1318	0.470977	0.01	1	100
41	0.140401	2137.96	35.8922	1064.14	0.026485	39.7192	0.000161808	0.000816582	7.51623	2365.92	43.9542	79.2501	6208.69	8.66962	7816.28	1.25893	15.6675	0.380189	30.1995	0.0018197	6067.36	6.45654	0.0280543	0.000284446	10000	0.00609537	0.191426	9225.71	4.16869	0.0192752	9977	1862.09	415.911	6698.85	0.322107	1386.76	4819.48	0.0968278	632.412	0.01	1	100
42	0.139735	124.451	630.957	0.322107	0.0374973	12.4738	3.23594	0.00145211	15.2405	0.113763	0.0963829	0.00831764	0.366438	0.0107399	0.145546	0.374973	202.302	11.508	13.5519	2137.96	277.971	8053.78	11.5611	4.43609	1230.27	12.942	102.329	1.04954	0.446684	0.108893	418.794	0.0248313	0.195434	12.7057	117.761	0.0200447	151.705	88.5116	0.260016	0.01	1	100
43	0.139313	7961.59	0.00147911	1032.76	0.0244343	302.691	13.2739	18.4502	0.0340408	3.99945	12.218	1.14815	39.7192	0.496592	872.971	11.4025	0.0931108	0.909913	1330.45	0.00350752	298.538	1.84077	0.25293	0.396278	2157.74	0.0239332	6.1235	653.131	1030.39	8.26038	3655.95	244.343	9.93116	7.21107	82.9851	0.0331894	505.825	82.4138	23.8781	0.01	1	100
44	0.139112	5199.96	0.462381	1.18304	317.687	26.2422	8.51138	0.331131	0.0845279	0.433511	3749.73	0.141254	1.42889	0.0242103	276.058	606.736	114.025	438.531	0.01	2333.46	602.56	54.5758	1644.37	8.37529	0.0031989	862.979	4226.69	1.62181	50.8159	11.5878	4709.77	10000	0.378443	1815.52	4375.22	0.0389942	181.134	1106.62	2.1727	0.01	1	100
45	0.138957	21.3796	8629.79	0.154525	0.0223872	79.2501	1559.55	0.00103992	0.0907821	65.013	1778.28	0.0716143	374.111	0.500035	152.405	0.61235	0.409261	0.505825	0.0191867	0.231739	0.00222331	213.796	0.0151705	0.00285759	8749.84	0.126765	22.1309	2218.2	0.121619	0.0461318	7481.69	23.1739	0.092045	41.6869	2023.02	0.0358096	36.2243	0.362243	58.8844	0.01	1	100
46	0.138887	38.3707	6637.43	0.632412	0.0618016	0.44978	102.802	0.0669885	0.104713	5636.38	0.000293089	1218.99	5457.58	0.000816582	1101.54	4.7863	0.753356	24.8313	10000	39.4457	57.1479	198.153	4.06443	0.0092045	0.0826038	0.00807235	3451.44	549.541	31.7687	687.068	1644.37	0.204644	20.5589	2.28034	18.9234	0.0322849	8531	1644.37	111.429	0.01	1	100
47	0.138872	1.15611	41.4954	0.00172982	0.0210863	451.856	0.0105682	0.615177	39.9025	0.0380189	12.0781	0.321366	1774.19	72.277	1.91426	47.863	1815.52	0.026485	1828.1	1.01158	71.9449	3.69828	0.0295121	0.000481948	39.6278	676.083	845.279	1129.8	5284.45	0.0824138	3.99945	0.000438531	0.0570164	0.891251	56.8853	0.00467735	27.4789	0.0355631	31.1889	0.01	1	100
48	0.138709	2612.16	0.0468813	5.17607	0.707946	0.0370681	3.60579	0.210378	0.0990832	3784.43	0.12106	1035.14	51.5229	8433.35	5.19996	1.23595	96.6051	5.72796	75.6833	0.00011995	18.7499	44.7713	12.388	9638.29	0.119124	2792.54	8165.82	0.17338	2118.36	0.00084918	2.30144	10.0925	0.0966051	2685.34	120.504	1.47571	1039.92	4.46684	296.483	0.01	1	100
49	0.13816	4325.14	0.00189671	3935.5	0.114025	610.942	1674.94	0.489779	0.0244343	1633.05	189.234	174.985	0.144877	0.494311	2074.91	1931.97	1.3213	0.0579429	0.00595662	1.02329	5.94292	0.683912	3.04088	0.0247172	0.0199986	0.847227	0.00635331	2387.81	0.140929	4.15911	126.183	0.000312608	0.428549	3213.66	9397.23	0.217771	83.946	293.089	0.311889	0.01	1	100
50	0.138133	2.20293	41.2098	0.0186209	0.608135	54.325	1.77011	0.0139637	0.447713	4742.42	9.7949	9.48418	4.05509	0.00160325	1.86638	0.574116	260.016	0.05188	0.000338844	0.0027227	0.00247172	0.00232809	0.00444631	2.02768	6.83912	116.95	9977	9977	0.399025	100.231	9418.9	2612.16	11.6145	9840.11	125.314	39.6278	4.59198	6606.93	0.0181552	0.01	1	100
51	0.137689	97.949	1901.08	0.0950605	0.156675	24.8886	0.00110917	7.81628	0.228034	7.96159	37.7572	0.336512	185.353	6.35331	9840.11	2937.65	368.978	0.246604	1.33352	0.119399	231.206	0.0114288	294.442	0.00592925	1.24165	167.109	0.0770903	118.032	4111.5	0.124165	2249.05	0.00862979	0.123027	9727.47	3.85478	154.882	580.764	7.58578	119.124	0.01	1	100
52	0.137384	27.7971	0.264241	0.443609	0.483059	1.69044	2716.44	0.0119399	0.107647	1406.05	2837.92	57.2796	1270.57	0.0734514	56.4937	3.41979	2511.89	10000	0.0404576	6137.62	0.039355	0.102565	1.25893	1.54882	0.671429	1253.14	8511.38	1.12202	38.6367	0.0864968	69.024	195.434	0.0859014	1.0666	0.937562	0.0751623	6.62216	526.017	0.141906	0.01	1	100
53	0.137094	4345.1	0.897429	0.00116413	40.8319	0.981748	0.0572796	0.277971	0.563638	6.223	2.02768	13.3968	84.5279	1496.24	2.77332	8260.38	212.814	0.572796	0.000152405	0.0139959	0.00161436	77.4462	0.0111429	0.110408	3228.49	9727.47	9549.93	0.547016	2630.27	0.00693426	2488.86	0.136144	108.893	1188.5	5140.44	0.0338844	2023.02	50.9331	20.0909	0.01	1	100
54	0.136933	5584.7	0.000461318	0.00013366	660.693	55.2077	0.000299226	0.0490908	64.2688	511.682	0.00020893	20.1837	0.0563638	809.096	590.201	901.571	0.391742	192.752	0.000265461	4405.55	635.331	0.000213796	104.472	2202.93	0.101158	1132.4	7311.39	3411.93	0.240991	0.157036	136.144	0.00165959	0.0758578	257.632	8.03526	15.3462	0.781628	0.855067	0.0446684	0.01	1	100
55	0.136887	451.856	0.247172	0.638263	20.6538	748.169	0.369828	0.0152757	29.1072	197.697	119.124	1227.44	1513.56	8336.81	92.4698	225.424	51.0505	0.0039355	0.672977	6.19441	6251.73	0.00683912	0.125026	9.44061	8.3946	0.00699842	0.0113501	316.957	0.0796159	0.055335	2432.2	30.903	0.0656145	4.4157	27.0396	0.0210863	10.4954	9.31108	1.08143	0.01	1	100
56	0.135431	7691.3	0.0150314	0.0683912	80.1678	3483.37	0.0148252	206.063	0.178238	4.10204	4.9545	122.462	3597.49	42.0727	1.71791	0.107895	9015.71	0.0615177	952.796	0.225424	72.9458	23.0675	2094.11	7.7983	3280.95	36.8129	2349.63	0.639735	0.17338	0.12218	3365.12	0.00199986	0.0862979	1577.61	3.16228	79.4328	4.04576	18.1134	0.310456	0.01	1	100
57	0.13541	594.292	0.00790679	4.46684	0.00345939	10000	2328.09	0.234423	4709.77	158.855	428.549	2.44343	0.037325	25.7632	423.643	5223.96	1.01625	1.62181	6792.04	0.0297852	0.0267917	0.00215278	0.131826	0.074131	0.462381	4226.69	0.473151	157.036	182.81	32.5837	9.12011	0.000400867	3.25087	447.713	68.8652	8.20352	4246.2	6.5013	3184.2	0.01	1	100
58	0.135383	13.1826	50.6991	0.00179473	0.148936	26.1818	414	0.000657658	62.5173	5929.25	379.315	284.446	120.504	3.77572	0.94189	0.981748	242.103	1.60694	0.0481948	0.0367282	0.00580764	277.332	0.0139637	0.00433511	9908.32	19.9986	2.16272	76.3836	0.00481948	0.00094189	168.655	1049.54	0.134586	8184.65	7030.72	0.00544503	10000	0.0229615	8790.23	0.01	1	100
59	0.134703	8871.56	13.3045	897.429	0.169044	1.93197	113.763	0.047863	0.0427563	14.8594	0.194089	0.355631	0.146893	306.196	647.143	63.9735	0.306902	122.744	81.8465	128.825	6.88652	32.1366	11.0154	555.904	0.0142561	0.801678	7362.07	1.09648	453.942	10.8143	8892.01	10000	0.0464515	16.4816	13.1826	0.756833	221.309	0.000225944	6.47143	0.01	1	100
60	0.134677	0.214783	201.837	11.4025	0.0169434	7.8886	0.000590201	0.00403645	0.400867	28.6418	113.763	24.6604	13.9959	34.435	0.092045	0.194536	210.863	2.39332	0.00055847	2.90402	6280.58	7533.56	0.428549	0.734514	331.894	1.14551	0.017378	1196.74	0.101625	0.457088	19.1426	0.000436516	5.39511	0.147911	216.77	0.0210378	3.57273	1.33045	0.0158125	0.01	1	100
61	0.134511	5152.29	0.00662217	0.00149279	2.07491	0.011298	2.04174	0.111686	0.06223	73.6207	685.488	2.38232	1592.21	3689.78	15.6315	115.878	653.131	1.87499	1.53462	1.15611	4931.74	0.000172584	1191.24	9506.05	2.60615	0.0188799	0.0213304	60.5341	0.072277	0.199986	100.462	0.0338844	0.0928966	261.216	0.144877	653.131	12.2744	1.3213	0.84918	0.01	1	100
62	0.134485	6966.27	26.8534	1006.93	0.206538	88.9201	0.0468813	25.6448	0.0699842	3.83707	247.172	3.23594	29.4442	0.490908	300.608	2606.15	778.037	0.263633	0.0794328	0.707946	0.0851138	29.1072	0.0709578	0.276058	75.6833	7.72681	0.767361	13.4896	2.38232	70.7946	4149.54	0.5236	106.905	19.0108	0.164437	16.788	37.325	0.0179473	34.0408	0.01	1	100
63	0.134276	34.5144	0.889201	7.29458	0.190546	45.9198	11.695	0.177419	0.389045	0.0790679	0.000187932	1.16413	9.2045	0.000545758	5345.64	504.661	6251.73	0.186638	0.00106905	0.845279	3396.25	0.000405509	3491.4	219.786	0.000325837	9749.9	538.27	74.131	0.21727	0.000136458	3.17687	0.000167109	0.109901	65.3131	3.155	2.76058	15.7398	9749.9	0.0223357	0.01	1	100
64	0.133244	6.10942	414.954	0.000385478	0.44978	0.751623	0.000325837	0.545758	0.10666	4.03645	0.00166341	6.10942	170.216	25.6448	9977	261.216	2.04174	10.0693	0.210863	0.54325	653.131	5.42001	8.8308	1803.02	0.0242103	10.7647	91.622	398.107	651.628	0.619441	3935.5	1.28233	16.7109	409.261	8.37529	22.2331	0.278612	385.478	0.00995405	0.01	1	100
65	0.132968	174.582	37.2392	0.00233346	0.0909913	0.0918333	0.0504661	0.201837	0.189234	127.057	82.6038	197.697	31.842	4265.8	0.0088308	0.739605	31.1889	0.914113	21.1349	0.039355	4.96592	1233.1	0.271644	6839.12	9682.78	0.05188	0.00110408	41.9759	0.331894	0.0464515	586.138	0.000628058	1.30317	10000	9.4189	77.4462	0.364754	68.8652	0.115611	0.01	1	100
66	0.132884	1633.05	171.396	0.00134277	426.58	67.2977	0.00109901	0.571479	16.5959	250.611	6652.73	0.0644169	4.18794	58.3445	9268.3	10000	1380.38	222.331	3341.95	3.41979	0.314051	0.0526017	211.349	5.14044	1.68655	8241.38	0.011995	1230.27	0.493174	0.00693426	5407.54	1.2942	0.127644	6683.44	2.49459	937.562	0.109648	135.519	0.0152757	0.01	1	100
67	0.132654	1352.07	0.283792	0.140281	0.636796	76.913	0.000128529	4.51856	3.70681	3926.45	0.00468813	644.169	0.00654636	0.00946237	0.214289	0.460257	416.869	1183.04	0.055335	253.513	19.0108	53.3335	485.288	42.8549	109.901	31.55	153.815	0.0933254	12.5603	0.108143	899.498	0.00295801	0.814704	194.536	862.979	0.0140929	1.89671	1621.81	0.030761	0.01	1	100
68	0.132581	275.423	0.103039	0.0395367	31.6228	2051.16	0.548277	319.89	0.475335	0.150314	0.0103514	0.229615	1.11944	29.9916	3.57273	2.08449	13.3968	5929.25	7.36207	1422.33	855.067	3427.68	561.048	0.0013122	1757.92	8241.38	0.00183231	0.354813	1458.81	0.0905733	21.3304	0.0245471	0.08531	71.7794	308.319	0.263633	1.36144	0.237137	0.0250035	0.01	1	100
69	0.132389	1285.29	56.2341	23.1206	36.0579	1901.08	436.516	1.67494	1.58125	9977	7.60326	277.971	1931.97	0.030903	2137.96	109.396	1442.12	0.00124165	0.0246604	0.0167109	548.277	0.00383707	736.207	3.74111	0.00295121	67.2977	38.6367	1445.44	0.0909913	0.00237684	6.88652	0.213304	0.0835603	1.03276	184.927	0.0398107	3.52371	60.3949	0.038815	0.01	1	100
70	0.132295	2409.91	860.994	0.00304089	151.008	1.22462	63.387	0.15417	0.0510505	2612.16	0.00200447	103.039	221.309	7834.3	6266.14	73.6207	3.99945	2013.72	1.98153	439.542	4830.59	0.00466659	1006.93	822.243	2506.11	1399.59	0.000107647	29.6483	64.7143	0.030761	90.9913	0.00174181	0.0505825	610.942	24.6037	9.72747	16.1436	0.298538	1.09648	0.01	1	100
71	0.131694	5482.77	1.44212	1205.04	7.49894	1188.5	13.366	0.0512861	231.739	0.685488	3.10456	0.0787046	642.688	10000	0.312608	0.00191426	671.429	3564.51	4.32514	0.114025	172.584	574.116	2600.16	121.619	2.97852	0.222331	6839.12	0.159221	0.794328	0.165577	707.946	501.187	0.0208449	9840.11	118.577	512.861	6412.1	36.3078	20.1837	0.01	1	100
72	0.131452	50.9331	0.00739605	0.410204	0.0012388	9931.16	0.204644	3.28852	572.796	3.78443	2177.71	0.35156	0.570164	654.636	6.18016	1006.93	9749.9	0.043451	1976.97	0.0413048	229.087	10000	2023.02	0.0285102	9440.61	10.9901	0.009977	1.14025	0.151705	19.6336	4355.12	0.0136773	0.460257	15.7036	2877.4	0.00061235	288.403	55.847	138.995	0.01	1	100
73	0.131194	20.6538	108.643	0.749894	0.190546	2084.49	4.36516	5.00035	13.5519	81.2831	0.0279898	411.15	4365.16	8375.29	0.0338844	0.0776247	74.4732	0.308319	10.8643	0.000549541	3.14775	1.84927	0.18281	9.72747	0.0503501	0.00214783	6.05341	283.139	0.734514	2.87078	7244.36	9862.79	0.115878	9225.71	162.93	7.90679	0.0778037	3.39625	0.0242103	0.01	1	100
74	0.131021	1109.17	79.2501	0.00206538	358.922	0.638263	0.0378443	0.0244906	0.458142	1659.59	4830.59	1.13763	0.149968	769.13	0.0179887	94.189	966.051	3.42768	0.00279898	0.0120781	24.6604	0.00297852	44.5656	0.00732825	1782.38	1.8281	0.00103753	6412.1	15.5955	0.00587489	9289.66	0.412098	0.134896	72.277	2.76058	9.01571	20.893	0.00314775	1.44544	0.01	1	100
75	0.130835	1923.09	0.00195434	0.000143549	518.8	80.3526	3.155	0.255859	4.80839	1.15611	0.000500035	3.89942	200.909	9375.62	797.995	21.1836	226.986	18.9671	0.032961	4.33511	1.3213	61.6595	39.9945	1986.09	79.0679	127.35	51.5229	0.151705	11.1429	0.0266686	1106.62	3.4914	0.191426	29.8538	2.51768	0.751623	0.0253513	30.5492	0.0111944	0.01	1	100
76	0.130706	5345.64	0.00353997	0.00386367	252.348	7762.47	0.00284446	835.603	0.101625	1374.04	2382.32	0.0857038	0.20797	3.62243	0.0314051	0.179061	17.4985	14.6893	1396.37	857.038	25.2348	4325.14	1.03276	87.2971	180.302	1648.16	316.228	1383.57	0.269153	2.03236	443.609	4.38531	0.169044	1127.2	2404.36	0.0421697	32.434	416.869	3.20627	0.01	1	100
77	0.130081	1745.82	2.15774	20.797	0.0166341	2766.94	1.83654	0.338844	9840.11	19.7242	8053.78	0.207491	28.6418	0.00112202	117.761	4.43609	701.455	0.149624	0.00120504	0.0653131	6.69885	0.695024	177.011	312.608	0.147911	24.6037	0.00837529	0.820352	0.101859	0.00236048	7014.55	6237.35	0.0374973	8147.04	7277.8	1.2942	2.60016	0.893305	0.0662217	0.01	1	100
78	0.128395	837.529	255.859	0.0245471	5.91562	0.187499	0.00016788	0.034914	0.033037	0.107647	0.168267	0.00136458	2897.34	8709.64	3296.1	47.7529	922.571	452.898	0.00196789	476.431	144.544	45.6037	92.8966	14.9279	1531.09	37.4111	2065.38	24.3781	2.34423	0.0262422	7.56833	3863.67	0.0961612	4602.57	250.035	1.47231	0.319154	11.6413	0.246604	0.01	1	100
79	0.128392	103.514	137.088	0.000199067	0.606736	134.276	2.07491	5.63638	13.6144	160.325	137.721	4.81948	127.644	0.0314051	0.58479	0.0104472	909.913	10.9648	16.1808	3.56451	7194.49	2466.04	7655.97	7.96159	3698.28	0.707946	119.399	0.0645654	0.450817	0.539511	6966.27	0.00232274	4.3451	592.925	8570.38	0.347536	1.06905	0.580764	0.286418	0.01	1	100
80	0.128376	5308.84	1.66341	0.162555	43.3511	0.877001	49.204	0.254683	0.0662217	10.617	0.306902	0.663743	3184.2	9977	221.82	0.952796	3111.72	0.63387	706.318	0.0950605	0.946237	0.0731139	1.84502	66.9885	3.28852	2.91743	1.58489	0.0301301	0.564937	3.09742	129.122	1.03276	1.70216	959.401	516.416	0.0487528	6745.28	0.129718	2958.01	0.01	1	100
81	0.12808	125.314	193.642	0.168267	0.0194984	5.44503	0.0578096	1.06905	3.0903	948.418	4008.67	58.2103	197.697	534.564	3639.15	18.1552	0.0829851	0.64121	3.8815	0.0524807	717.794	8184.65	0.0485288	1879.32	475.335	36.4754	8953.65	1510.08	8912.51	0.515229	4325.14	1573.98	0.0352371	9931.16	5847.9	0.717794	94.6237	0.000128825	6.91831	0.01	1	100
82	0.128006	601.174	0.00088308	74.9894	0.151705	1258.93	0.124451	0.0205589	224.388	2280.34	0.00473151	1312.2	8.4918	279.898	517.607	315.5	24.7742	2.0797	0.200909	1.86209	2612.16	26.8534	769.13	0.583445	56.6239	3.13329	0.0578096	262.422	0.179061	0.00025293	465.586	7311.39	0.0851138	192.752	333.426	0.0364754	1.7378	76.2079	0.231206	0.01	1	100
83	0.127974	6.74528	0.331131	93.3254	0.0736207	0.0669885	0.000239332	0.000618016	0.0497737	0.00816582	4.84172	0.00394457	95.4993	0.0181134	0.0301301	0.0133968	2032.36	260.615	264.85	774.462	49.204	42.8549	97.499	208.449	1088.93	2477.42	0.0145881	180.717	0.237137	0.0147911	190.985	0.000120226	0.0901571	1.12202	2685.34	0.168267	225.944	1233.1	0.0610942	0.01	1	100
84	0.127342	7014.55	49.204	0.0155597	1035.14	9484.18	0.000113763	1370.88	0.134586	0.847227	0.0448745	0.0091622	1.92752	0.00010617	0.893305	2.28034	9036.49	0.00378443	0.000381944	0.084918	8.16582	0.00712853	53.3335	0.00155239	0.000125314	236.592	71.7794	17.4985	1.99526	2.02302	9977	0.000179061	30.8319	582.103	2387.81	0.0240436	6839.12	1914.26	1119.44	0.01	1	100
85	0.127299	9354.06	893.305	0.306902	0.207014	1927.52	0.000298538	117.49	4.84172	0.583445	0.000576766	0.161808	0.0310456	0.000289068	27.5423	4.22669	1.99526	44.2588	74.3019	13.4586	0.843335	2944.42	0.274157	0.000268534	45.8142	198.153	39.0841	100.693	4.64515	0.000701455	167.109	0.922571	4.08319	1936.42	1.03992	563.638	3.55631	6151.77	0.00809096	0.01	1	100
86	0.126996	32.5087	11.9399	0.0712853	3.98107	9015.71	0.069024	0.0663743	3303.7	1011.58	65.013	178.238	111.944	5199.96	4.28549	20.3236	55.7186	7.44732	0.000125314	0.151705	4.36516	0.0252348	3.94457	119.399	0.0289734	8.47227	8.55067	2831.39	0.0623735	0.00218273	246.604	0.400867	10.1625	114.815	238.232	0.0122462	4.32514	2.58821	3.08319	0.01	1	100
87	0.126637	11.6681	113.501	28.9068	0.0255859	338.065	24.4906	0.767361	130.617	57.6766	0.137404	46.6659	0.767361	1.65959	0.005188	0.00254683	7046.93	0.13213	0.00444631	0.300608	1.65577	0.109396	0.158489	2.31206	0.353997	0.00703072	119.674	0.0118304	0.454988	0.957194	220.8	0.000990832	9.44061	55.335	4518.56	0.0116681	6.32412	8260.38	1.4388	0.01	1	100
88	0.126094	1088.93	0.0339625	0.696627	0.477529	10000	8609.94	0.159221	1538.15	4285.49	40.0867	410.204	0.316228	1.86638	10.7895	1.31522	0.755092	712.853	0.0763836	140.929	9931.16	1.02329	3917.42	3.1989	12.6765	2.2856	2511.89	3.99025	162.181	0.00946237	3.2961	109.396	0.0254683	122.462	0.430527	102.094	7194.49	11.885	445.656	0.01	1	100
89	0.125842	7261.06	191.867	0.156675	1288.25	101.625	3.16957	0.055335	1.58489	535.797	3334.26	149.279	0.711214	7.37904	1.38676	1.38357	6622.16	0.331894	0.00236592	0.103276	162.181	0.693426	2060.63	0.308319	493.174	3981.07	0.864968	0.174985	43.3511	0.0215774	8871.56	0.000138676	11.4551	1.49279	14.9279	0.0268534	43.1519	0.0338065	2.79898	0.01	1	100
90	0.12576	187.932	0.000632412	0.219786	61.9441	297.852	5.32108	145.546	0.181134	1.80717	1.75792	0.881049	5.26017	1958.84	4.4978	6.62216	3.14775	0.454988	0.00221309	0.0933254	61.5177	304.089	5357.97	1.14815	1.23595	265.461	23.0675	7998.34	0.414	0.0238232	2426.61	458.142	0.104713	32.3594	6.71429	1.81134	0.0368129	22.2331	0.0268534	0.01	1	100
91	0.125573	90.7821	0.0175388	0.58479	0.390841	3.8815	0.250611	0.0230144	4.85288	31.7687	135.207	50.4661	0.414	400.867	0.151008	1.35831	0.659174	22.0293	2904.02	0.0310456	4295.36	123.88	9.50605	501.187	0.563638	0.00413047	0.00124738	14.388	4027.17	0.00403645	1482.52	0.00245471	0.0519996	1.86638	3.16228	0.0620869	0.855067	43.0527	0.0237684	0.01	1	100
92	0.125423	5296.63	0.000188799	0.000108393	1.01391	712.853	102.329	3793.15	0.193197	6.66807	1273.5	0.712853	1191.24	5.02343	134.586	1.10408	16.8655	4.53942	9727.47	0.092045	2.06063	9772.37	0.654636	0.895365	28.5102	0.0011749	1.05925	1945.36	0.000397192	12.6474	0.657658	356.451	0.00266073	8649.68	8689.6	13.4586	13.0317	9977	0.0380189	0.01	1	100
93	0.125422	545.758	0.0442588	0.000110408	48.9779	24.7172	6.0256	31.1889	0.0872971	16.5196	0.0216272	1.27938	3999.45	2666.86	6966.27	2322.74	1303.17	1393.16	135.207	358.096	1958.84	0.00125893	69.024	79.0679	0.00128233	0.293089	0.0409261	9817.48	0.121899	0.0187068	326.588	99.0832	0.200447	2.22844	1.30317	0.189671	0.072778	5.66239	0.0475335	0.01	1	100
94	0.125102	1177.61	0.345939	0.000574116	44.7713	33.6512	0.587489	0.140605	3.74111	0.0436516	0.0901571	0.156315	10.9144	8452.79	1.77828	1.11429	2.01372	0.187932	0.335738	0.152055	7.19449	124.738	14.0281	52.6017	392.645	145.881	282.488	66.8344	12.7057	0.152757	8317.64	2890.68	0.111173	82.9851	570.164	0.0829851	1.28825	0.00372392	0.0374111	0.01	1	100
95	0.125073	146.893	1.08893	0.0101859	0.632412	0.94189	2.66686	0.000347536	0.984011	1.84077	2.11836	0.119399	239.883	183.654	2223.31	122.18	1757.92	0.0462381	0.102802	0.00494311	0.00447713	0.914113	0.0109144	1.09144	10000	0.0144877	514.044	11.6145	1.05682	0.135207	2741.57	3917.42	0.11749	0.476431	26.2422	0.0074131	1482.52	6109.42	18.6638	0.01	1	100
96	0.125032	1119.44	774.462	5.97035	2.31739	6854.88	9931.16	0.862979	0.072277	1145.51	0.0213304	1674.94	3191.54	2728.98	8.24138	0.00275423	0.132434	797.995	7.8886	9571.94	0.0648634	0.0995405	0.0866962	0.000184927	1.18304	376.704	92.2571	9862.79	0.232274	12.3595	2437.81	1545.25	0.183654	196.789	117.761	0.187932	6.4121	0.000184077	0.97499	0.01	1	100
97	0.124944	8147.04	5623.41	0.169824	2.12324	175.792	37.6704	0.0269774	677.642	0.699842	21.1836	0.114815	33.6512	43.3511	2.72898	0.34914	7211.07	3388.44	1111.73	1918.67	0.0881049	0.148936	1.10154	0.872971	175.388	485.288	5081.59	0.605341	3.33426	126.183	2004.47	3.0761	20.9894	504.661	6531.31	0.0268534	58.2103	89.1251	2.56448	0.01	1	100
98	0.124822	183.654	703.072	0.0459198	0.0716143	0.0377572	0.0557186	0.389942	0.389045	9616.12	35.8922	6745.28	10.0231	240.436	318.42	80.7235	0.285102	426.58	0.00404576	202.302	86.0994	144.877	0.258821	36.8129	0.0829851	0.238232	2.31739	225.424	161.436	0.0374111	6456.54	23.8781	0.126183	0.719449	8.6896	0.0176198	87.4984	117.22	16.5577	0.01	1	100
99	0.124688	741.31	1.99526	7.62079	9.50605	1306.17	1.38995	12.2462	0.563638	648.634	0.00277332	112.98	7.67361	9840.11	6.15177	4.29536	0.127938	24.9459	21.6272	0.226986	1.30017	0.0356451	0.0514044	0.0049545	14.9279	2.0893	0.204644	1828.1	143.549	0.00405509	39.9945	0.00477529	0.100462	2218.2	1282.33	0.319154	8953.65	1.29122	883.08	0.01	1	100
100	0.124289	6516.28	106.17	6.62216	1.42233	522.396	10000	15.0661	0.0196336	29.7852	0.719449	1.44212	0.121619	47.5335	4.47713	1462.18	293.765	0.179887	0.00347536	0.103992	0.00386367	2.62422	0.0763836	0.097499	0.000966051	6.29506	3435.58	9862.79	0.0626614	0.0749894	4.01791	203.704	0.00866962	10.3514	184.502	0.166725	1918.67	16.4816	1402.81	0.01	1	100
101	0.124287	14.0929	11.1173	0.0261818	0.579429	5236	344.35	18.8799	4.86407	0.635331	87.7001	0.109144	5395.11	0.297167	1188.5	52.4807	843.335	0.644169	0.000501187	0.64121	150.661	16.8267	71.7794	0.0199067	85.1138	1.50314	144.877	13.8995	1.44544	0.682339	94.6237	412.098	0.237684	1218.99	6011.74	0.00642688	44.7713	0.000230675	17.2584	0.01	1	100
102	0.123832	157.761	162.181	0.000386367	6.53131	680.769	7.39605	1655.77	0.092045	3.03389	0.000454988	0.259418	4477.13	5445.03	5223.96	6591.74	4092.61	184.502	9840.11	0.0564937	0.83946	5794.29	45.8142	33.037	17.0216	922.571	0.0770903	341.193	16.1436	0.00266073	90.3649	13.8995	0.145881	53.2108	1054.39	0.0462381	1.1508	178.238	0.0826038	0.01	1	100
103	0.123512	6745.28	1663.41	77.6247	0.532108	169.434	0.000202768	0.358096	14.7571	1.11429	0.00210863	0.0419759	749.894	6295.06	3.81944	0.458142	34.3558	30.1301	8394.6	0.0263633	7294.58	38.6367	74.3019	130.017	0.0872971	10.7399	112.202	209.894	192.752	0.000279254	14.7571	148.936	0.0533335	6.65273	0.818465	2.93089	0.311889	0.0101391	0.0337287	0.01	1	100
104	0.123103	5284.45	4.68813	0.00192752	1016.25	50.2343	504.661	6.32412	0.116413	15.7761	0.0472063	0.897429	0.0591562	0.54325	0.25704	14.2889	22.751	0.190108	8.51138	0.0739605	21.1836	16.4059	0.44157	21.5774	0.0025293	33.7287	0.914113	4988.84	15.417	0.345144	95.0605	5.49541	0.644169	200.909	32.3594	0.530884	0.107399	0.192752	0.05236	0.01	1	100
105	0.123042	5445.03	0.000126183	0.000129122	957.194	8.95365	27.1644	11.722	0.084918	1753.88	7816.28	4.50817	30.3389	0.11324	15.1008	0.246604	1.24451	8892.01	0.00119674	9954.05	716.143	0.025293	0.770903	9.50605	0.000345144	11.0662	6.74528	235.505	2113.49	0.210863	4073.8	13.0617	0.368129	2747.89	22.4905	20.6538	0.0807235	5.188	0.0141254	0.01	1	100
106	0.122842	49.7737	1.35519	0.245471	23.7137	47.2063	3.10456	1.10917	0.208449	3.65595	0.587489	3.55631	39.6278	2930.89	10.8893	0.583445	7870.46	137.404	0.00057544	156.675	0.229615	0.000885116	0.131826	8184.65	924.698	18.578	72.778	0.00567545	1.47231	0.0139959	8433.35	127.644	1.63305	75.5092	448.745	0.0397192	13.8995	9977	0.0598412	0.01	1	100
107	0.122787	9.81748	0.356451	1.23027	0.156675	124.451	6151.77	0.0156675	2.37684	0.448745	0.0291072	0.233346	0.331131	1.48936	0.322849	0.618016	5.40754	8.09096	839.46	0.114288	0.0966051	0.0286418	0.0519996	70.3072	0.199067	476.431	0.293765	42.658	71.2853	2.30144	1698.24	0.000762079	80.7235	9594.01	8491.8	0.311889	1927.52	11.6145	73.6207	0.01	1	100
108	0.12268	2851.02	0.00190546	0.0572796	0.260016	3990.25	51.88	5.33335	3372.87	10.7895	4931.74	0.0339625	2197.86	4497.8	28.5759	8.99498	7998.34	0.993116	10000	0.0765597	0.787046	641.21	5.24807	0.0120226	51.1682	315.5	1.08893	17.6604	0.534564	5821.03	0.149624	0.010666	354.813	9354.06	0.203704	9183.33	2249.05	0.316228	5874.89	0.01	1	100
109	0.1223	9908.32	0.000207491	0.000263633	149.624	1.10408	9.33254	0.254683	0.706318	43.3511	3715.35	18.8365	8.6896	0.000496592	11.8304	61.6595	160.694	8810.49	1.79887	10.5682	7112.14	0.542001	2243.88	10000	0.000147231	0.279254	1757.92	66.0693	32.2849	0.0203704	0.317687	116.95	0.114551	0.0356451	0.0889201	0.0196336	6095.37	0.13366	9527.96	0.01	1	100
110	0.121942	70.9578	5.74116	0.605341	0.158125	2851.02	1.97242	0.279254	341.193	4.86407	289.068	2.09411	5.91562	465.586	117.49	3981.07	9015.71	0.0580764	10.617	0.116413	1.97697	5754.4	0.153462	0.000810961	1330.45	501.187	628.058	8.18465	11.298	0.124451	3.16228	9.81748	0.189234	1901.08	2187.76	0.047863	1.52055	1438.8	0.0615177	0.01	1	100
111	0.121015	2218.2	409.261	0.0208449	5.82103	133.352	703.072	69.6627	0.302691	2564.48	6.4121	290.402	34.1979	0.000785236	2.16272	21.0378	6668.07	9931.16	0.346737	6823.39	4.74242	0.00367282	253.513	0.0619441	10000	15.1008	711.214	19.5434	0.41783	0.0194089	18.6209	0.0322107	0.139316	74.131	148.252	0.0309742	1.16145	227.51	0.265461	0.01	1	100
112	0.120959	5.21195	599.791	0.428549	0.021727	868.96	121.899	3854.78	0.054325	31.4775	239.332	3.35738	19.6336	0.221309	214.783	7709.03	0.00656145	0.0297852	10.8393	0.0855067	0.0049204	0.0116145	0.121339	2494.59	0.000108893	2306.75	429.536	110.154	0.0181134	349.14	0.00706318	0.000988553	1.55955	26.485	3443.5	0.0231206	413.048	0.0022751	161.808	0.01	1	100
113	0.120406	6039.49	0.0462381	143.549	0.142233	6237.35	0.0368978	0.131826	10000	224.388	1218.99	4.37522	21.928	4954.5	0.199986	1.95884	257.632	7.06318	0.162181	6.30957	0.0763836	0.0261818	1.95434	2517.68	7.65597	5714.79	11.5878	3.0761	23.3346	0.0711214	227.51	0.281838	0.121339	211.349	338.065	0.0209411	903.649	2.61216	968.278	0.01	1	100
114	0.120362	16.2181	0.306196	5.28445	0.12942	4255.98	2233.57	8.3946	0.171396	9908.32	6053.41	447.713	98.4011	5.78096	0.92045	0.909913	11.9399	8.01678	669.885	0.181552	4613.18	650.13	0.285759	367.282	0.00152055	0.0845279	0.732825	8203.52	1188.5	0.135831	9749.9	4168.69	0.101158	81.0961	326.588	0.0287078	217.771	6353.31	0.475335	0.01	1	100
115	0.120232	9840.11	100.693	90.3649	0.231739	2.34963	0.000414	2.30144	0.154882	5.8479	619.441	0.981748	5.61048	29.5121	3.4435	45.4988	739.605	15.5239	2.00447	5.05825	0.135519	845.279	35.2371	2118.36	0.00037325	9268.3	2338.84	128.233	1196.74	0.00136144	5915.62	113.24	0.113501	1380.38	5508.08	0.0238232	4688.13	11.722	2558.59	0.01	1	100
116	0.118925	17.4582	0.115611	0.000306196	0.660693	420.727	2588.21	0.0963829	140.929	60.5341	0.00025527	40.738	1573.98	2.05116	3784.43	9.48418	2.51189	52.36	10000	0.282488	0.158125	1.77828	1.34586	9.54993	19.2309	641.21	0.0126474	1455.46	0.420727	0.509331	4.28549	1.1995	0.125893	2.45471	13.8676	0.101625	0.993116	49.3174	0.0540754	0.01	1	100
117	0.118692	7961.59	209.894	0.609537	61.3762	3926.45	0.00108143	21.1349	7.2778	0.55335	25.4097	0.981748	0.0571479	0.000532108	5.37032	6934.26	193.197	3427.68	1541.7	6.18016	0.695024	99.5405	1.2735	0.00468813	0.000669885	1.11944	13.6773	8016.78	0.0701455	0.383707	3499.45	0.0353997	8.14704	1047.13	4092.61	0.0472063	17.9887	9794.9	0.0458142	0.01	1	100
118	0.118461	37.8443	30.903	4.23643	0.370681	1618.08	8609.94	1.49279	0.0595662	2.78612	0.000207014	12.6183	216.77	0.00590201	6839.12	1448.77	119.124	0.138038	0.000200447	0.261818	2.1677	342.768	0.0922571	0.739605	9.12011	94.4061	8.51138	5046.61	1.27938	0.333426	8491.8	7762.47	0.381066	8.81049	3.10456	0.151705	2.208	8570.38	0.0354813	0.01	1	100
119	0.11805	2594.18	0.00180717	0.0610942	16.1065	4275.63	1.50314	13.2434	342.768	11.885	1671.09	0.248886	0.406443	827.942	0.00322849	17.6198	3767.04	0.0254097	5508.08	0.0451856	1503.14	34.6737	0.166341	6.48634	6.88652	19.0546	8.93305	116.681	6208.69	0.138995	163.682	0.0430527	0.399945	9.28966	59.1562	0.00799834	0.00571479	0.0012331	0.0905733	0.01	1	100
120	0.118048	66.3743	0.000893305	0.121619	0.00736207	182.39	4073.8	3.97192	0.250035	20.4644	5.22396	63.8263	121.899	5636.38	3.5156	377.572	2275.1	11.1429	0.226986	75.3356	125.314	0.78886	3681.29	74.131	2.84446	10.2802	192.309	5.8479	0.206538	0.203704	218.273	27.1644	0.240436	54.0754	200.909	0.0385478	0.155597	0.041115	0.0342768	0.01	1	100
121	0.11792	25.6448	70.1455	0.0196789	0.0104713	1.05925	0.000356451	0.215278	0.242661	571.479	3899.42	492.04	2760.58	0.436516	122.744	4.02717	74.9894	0.0410204	0.0763836	0.00874984	54.8277	0.396278	0.744732	0.00262422	946.237	937.562	10000	6998.42	3311.31	0.000382825	9099.13	2540.97	0.345939	0.0616595	0.0736207	0.375837	0.266686	0.111944	0.0222331	0.01	1	100
122	0.117515	44.6684	152.757	3.57273	0.0711214	514.044	0.668344	0.0567545	116.681	446.684	189.234	140.281	1370.88	0.0645654	5357.97	9.1622	13.0317	527.23	0.0192309	465.586	3.10456	1606.94	15.8489	197.697	0.000144212	8994.98	5675.45	1196.74	9.46237	0.130918	1235.95	0.00047863	0.0866962	901.571	1592.21	0.0241546	136.144	566.239	0.164816	0.01	1	100
123	0.117349	9705.1	0.000116145	0.00180302	2.10863	360.579	1.15878	9.977	39.355	0.552077	0.00247742	0.413048	2365.92	0.322107	0.579429	0.0356451	0.0653131	0.0178238	0.00734514	0.0399025	141.254	13.6773	8790.23	8709.64	8.89201	29.7852	7.97995	0.0015417	1.93642	0.464515	0.00189671	5.66239	0.0149968	1091.44	3404.08	0.435512	0.0591562	0.00816582	0.044157	0.01	1	100
124	0.117078	2.29087	5.22396	0.0094189	0.41115	194.089	11.695	0.111429	6.51628	0.981748	0.18578	1.33968	2930.89	1909.85	5533.5	50.6991	691.831	9.86279	0.0562341	3.1842	0.564937	0.626614	0.148936	42.1696	8.31764	0.0781628	0.000430527	0.356451	0.137404	0.00053827	6.98232	0.0460257	0.435512	4897.79	7638.36	0.00732825	20.3704	0.206538	21.727	0.01	1	100
125	0.116761	5081.59	11.324	1.11944	13.8357	0.950605	0.000193197	0.0855067	0.191867	82.9851	0.00809096	1.12461	0.0576766	334.965	0.143549	4.86407	3819.44	0.032434	4.03645	0.0430527	0.13122	2074.91	0.368129	0.000377572	0.00508159	6486.34	290.402	461.318	0.78343	0.345939	13.5519	0.00016293	0.0851138	877.001	48.7528	1.27057	9.28966	0.000165959	2.74789	0.01	1	100
126	0.116051	1.02565	435.512	0.0010617	0.0583445	1.2942	0.00648634	0.305492	0.0928966	2.13304	22.751	0.0172584	8279.42	0.00651628	1083.93	0.146218	63.0957	0.0957194	9794.9	0.97949	0.11695	78.886	0.0620869	16.1808	10000	2517.68	0.31842	159.956	0.0866962	419.759	654.636	0.000133968	0.203236	0.0100231	1706.08	0.0134276	2529.3	0.0950605	14.9624	0.01	1	100
127	0.115737	3.96278	2992.26	0.00450817	0.0946237	30.761	6.23735	0.0619441	0.179473	0.610942	4.42588	0.749894	172.187	1887.99	5.95662	0.995405	1.91867	424.62	10000	238.232	6397.35	0.00018578	7.87046	0.0188365	0.000107647	5.47016	10.4954	14.6893	9506.05	157.398	5081.59	0.435512	3162.28	6591.74	4130.48	0.0545758	36.8978	4.14954	55.847	0.01	1	100
128	0.11564	406.443	2013.72	3.99945	0.474242	1106.62	0.000120781	0.00217771	7.46449	71.9449	9397.23	0.00078886	25.0611	3.54813	36.3078	0.0201372	10000	0.0104713	1374.04	0.12735	3411.93	7.85236	8609.94	4.09261	9527.96	9375.62	9840.11	0.230144	3.155	1425.61	0.00480839	0.000603949	20.9411	1566.75	6839.12	0.168655	6456.54	3.40408	993.116	0.01	1	100
129	0.115141	1.64816	0.855067	0.169434	0.258821	306.902	1.51356	0.0274157	6.93426	0.319154	0.299916	4.1115	0.463447	0.00809096	78.5236	1153.45	211.349	0.172982	1782.38	0.152055	2.58821	2648.5	15.4882	0.00414	4786.3	4365.16	9977	4.64515	17.7828	0.000144212	141.906	0.000535797	0.05236	5284.45	56.1048	4.83059	1.2388	0.000166725	0.414954	0.01	1	100
130	0.114751	7063.18	0.000618016	0.000382825	0.92045	1828.1	2844.46	112.202	0.0820352	0.072277	0.00418794	0.207491	3531.83	2041.74	0.236048	0.00291072	2.71019	0.105439	10000	0.0749894	50.8159	0.00174582	39.6278	72.6106	0.0108393	1733.8	152.757	1559.55	0.172584	4988.84	7834.3	4.86407	88.7156	1.18577	20.2302	0.115611	162.181	8830.8	0.28119	0.01	1	100
131	0.1139	70.1455	0.0601174	0.659174	0.638263	1.87499	2.18776	0.00824138	0.439542	0.0669885	0.00108643	0.648634	10000	32.8852	24.8886	0.000731139	0.454988	0.0833681	31.3329	0.0022751	2.91743	1.72584	0.895365	2.64241	0.000181552	2.34423	151.008	133.352	8.8308	0.000822243	127.644	9506.05	0.170216	12.388	37.4973	0.0297852	0.724436	0.00598412	1.42233	0.01	1	100
132	0.112771	47.5335	9.44061	0.0157761	0.365595	456.037	0.436516	0.00672977	639.735	10000	1.07399	19.4536	1352.07	1006.93	26.3027	8.531	9506.05	0.255859	148.594	0.0010666	0.0150314	0.000262422	0.0959401	48.6407	0.000128529	0.000189234	1386.76	0.326588	68.7068	0.000111944	488.652	5457.58	13.9959	7345.14	5780.96	0.021727	0.230675	0.000550808	0.183231	0.01	1	100
133	0.11263	10000	0.000321366	0.000175792	1.42561	2540.97	170.216	0.0644169	9036.49	1.38995	731.139	0.138038	16.3305	3647.54	231.206	9794.9	73.2825	3.28095	37.0681	0.110154	0.0444631	239.332	225.424	0.134586	0.322849	21.0863	517.607	57.0164	1.37404	0.012106	2716.44	0.012331	0.0726106	8072.35	1083.93	15.7036	43.9542	9908.32	0.0106414	0.01	1	100
134	0.112317	13.1522	0.000204644	0.00511682	1.44212	3715.35	0.000147911	216.77	1.1324	0.131826	0.00851138	0.0476431	22.1309	138.357	1020.94	0.542001	0.744732	64.7143	2.35505	110.408	0.316957	297.167	0.0803526	0.000224905	30.8319	2290.87	0.00986279	722.77	0.845279	12.388	132.739	0.000824138	5.11682	146.218	9594.01	0.0269153	0.0230675	0.0154525	0.0102565	0.01	1	100
135	0.111719	42.9536	0.000115878	6.60693	0.224905	11.8577	1445.44	1.53109	0.389942	0.316957	0.00469894	0.331894	46.9894	0.000120781	31.0456	90.5733	70.3072	0.74817	83.7529	0.0837529	1.38676	60.6736	186.209	8.27942	0.165577	9908.32	9931.16	131.522	668.344	0.000110662	6902.4	1745.82	0.115611	416.869	4083.19	0.0313329	587.489	1.71002	505.825	0.01	1	100
136	0.111259	7362.07	0.000963829	885.116	0.726106	35.4813	0.000420727	9.72747	0.091622	2529.3	3467.37	30.6196	7.53356	103.753	0.078343	1.19674	144.212	1.41254	444.631	0.148252	0.209411	3155	0.055335	0.00152757	0.778037	9660.51	4.96592	1071.52	33.4195	0.0835603	2.57632	9.35406	0.147911	429.536	21.1836	13.8038	1370.88	7.72681	25.5859	0.01	1	100
137	0.11053	3047.89	197.697	57.4116	0.440555	19.0108	11.508	0.00109396	1.96336	1.96789	1061.7	0.392645	0.744732	0.0339625	0.500035	0.0855067	0.247172	0.00981748	0.000841395	0.0820352	567.545	41.3047	0.235505	103.753	5546.26	0.257632	168.267	27.8612	62.0869	65.6145	10000	0.218273	492.04	0.378443	1.71002	0.0397192	1832.31	0.120781	97.051	0.01	1	100
138	0.109875	993.116	0.0374973	0.0981748	30.761	9931.16	2118.36	0.0599791	772.681	1.12461	57.0164	0.390841	5140.44	31.6957	6760.83	0.0847227	9289.66	0.345144	0.0111429	0.0744732	0.190546	0.213796	0.135519	22.4388	0.413048	24.2661	0.0242103	0.000155239	8.87156	0.0511682	10.2802	2.95801	0.157398	1798.87	1766.04	0.025293	3981.07	61.6595	1914.26	0.01	1	100
139	0.109679	2870.78	9.61612	41.3047	0.245471	5248.07	1435.49	5.52077	1.2942	9354.06	0.231206	696.627	0.190108	21.677	5.49541	632.412	405.509	843.335	0.00187932	45.0817	1312.2	0.500035	26.7917	0.00218273	0.00155597	4.67735	1164.13	138.357	1183.04	358.922	3176.87	0.00829851	1496.24	50.6991	247.742	0.0033037	30.903	10000	0.0436516	0.01	1	100
140	0.109417	822.243	0.000438531	246.604	0.222844	9183.33	0.0680769	0.0785236	4591.98	3162.28	1.29718	5128.61	7603.26	2540.97	347.536	3.86367	142.889	0.755092	1.03514	0.0885116	7.99834	1258.93	0.685488	4.81948	4.63447	2426.61	1659.59	7.6913	160.694	0.16293	12.6183	8.47227	4.44631	0.0144212	0.510505	0.0110154	6039.49	1066.6	56.1048	0.01	1	100
141	0.109314	526.017	0.109648	18.9234	2.47742	1.88799	5.7544	0.278612	0.222331	6025.6	24.3781	0.473151	1.85353	0.181552	5284.45	79.7995	672.977	0.155597	1.7378	0.0371535	0.010666	8994.98	0.0885116	12.3595	0.271019	7943.28	0.00219786	13.1826	22.6464	0.191426	18.0302	0.000111686	0.0685488	857.038	696.627	3.01301	1412.54	2.208	13.213	0.01	1	100
142	0.108942	5.91562	353.183	0.141906	0.623735	428.549	3.56451	1.31522	3.85478	1370.88	1.30918	8974.29	59.7035	166.725	1949.84	4709.77	1132.4	7.76247	9616.12	12.5314	1.39316	1086.43	0.259418	1.94536	2529.3	93.7562	20.2302	4.14954	0.181552	104.954	1039.92	9977	0.0744732	26.9774	217.27	0.0402717	79.4328	1318.26	2.01372	0.01	1	100
143	0.108496	89.1251	9183.33	0.0914113	0.00889201	827.942	4.79733	0.0533335	1853.53	151.008	0.000242103	0.151008	0.277332	0.00564937	2.31739	5649.37	5597.58	117.761	0.000368978	3.60579	12.1899	0.00150314	12.4451	0.021928	937.562	377.572	9862.79	220.8	584.79	0.000170608	27.3527	2404.36	0.138676	10000	0.103753	7112.14	6.62216	9840.11	0.0225944	0.01	1	100
144	0.108131	3388.44	12.942	0.00034914	1945.36	1566.75	3715.35	9.39723	1.71396	4965.92	27.8612	1599.56	9.81748	97.949	0.433511	37.2392	4140	197.242	10000	26.0016	2387.81	6053.41	734.514	0.327341	9375.62	874.984	0.0177828	935.406	0.194089	37.6704	19.4089	562.341	0.0907821	10.3753	1.61436	1.94536	0.961612	4008.67	0.0291072	0.01	1	100
145	0.108091	9268.3	1.79061	0.151008	1828.1	139.637	5321.08	0.215774	0.127644	5.63638	0.234423	0.00508159	0.314051	64.2688	9977	5834.45	0.363915	20.0447	9440.61	0.698232	3.53183	0.428549	1.07399	110.917	0.223357	2013.72	5861.38	8472.27	58.8844	3.89045	398.107	6918.31	0.392645	93.5406	648.634	0.0204644	9.77237	0.108893	3.17687	0.01	1	100
146	0.107764	185.353	13.9637	116.95	0.765597	2013.72	3.38065	6.60693	0.210863	1479.11	4375.22	14.6218	0.489779	0.000302691	591.562	12.7057	0.0703072	0.00433511	10.2329	0.0489779	65.013	0.615177	28.1838	6.08135	169.824	27.7971	3523.71	6208.69	0.0845279	5.39511	8609.94	412.098	0.042658	562.341	1086.43	0.356451	144.544	0.000101625	4.33511	0.01	1	100
147	0.107172	712.853	0.00458142	0.0743019	0.0645654	0.440555	0.369828	0.18281	0.190108	721.107	0.00608135	288.403	0.0698232	0.247172	0.00946237	818.465	4645.15	0.0440555	1.99067	0.055335	9954.05	0.187932	1.54525	0.0159221	7.62079	0.084918	0.592925	1180.32	990.832	6.48634	0.000384592	0.000438531	1.38676	27.4157	121.899	0.0712853	44.978	0.000291072	4.52898	0.01	1	100
148	0.106072	2074.91	0.0010617	0.154882	0.0937562	0.349945	107.647	3.31894	0.0534564	104.472	122.462	38.1944	3784.43	522.396	2393.32	1013.91	9354.06	3.34965	39.0841	1056.82	1.77828	239.883	0.230144	24.4343	20.2768	7161.43	10000	29.5121	0.669885	0.00320627	9908.32	687.068	0.0245471	1940.89	10000	0.0465586	4655.86	4909.08	119.399	0.01	1	100
149	0.106002	9840.11	3.38844	37.4111	0.00578096	561.048	0.000594292	1482.52	0.0824138	31.3329	13.3352	39.0841	13.7721	1096.48	2.37137	0.874984	2172.7	2409.91	28.4446	1981.53	79.9834	1.61808	6441.69	0.039355	0.0123027	540.754	9977	1.7338	1.02802	0.270396	269.774	1076.47	0.00353183	1999.86	13.5207	584.79	0.162181	0.0010617	0.0358096	0.01	1	100
150	0.105296	7762.47	0.00833681	10.6414	3810.66	28.0543	0.399025	8.26038	0.0952796	2511.89	2703.96	8.41395	0.870964	0.295801	248.313	3061.96	113.24	0.136458	123.595	0.0251768	0.229615	2.1677	0.128529	23.6048	115.345	1.10154	1.44212	1.81552	1.90546	20.2302	6531.31	0.000155597	81.0961	7.99834	103.276	93.1108	5.26017	0.224388	0.00152055	0.01	1	100
151	0.104835	6280.58	0.000226464	0.000159588	1.8578	9.31108	0.000132434	9.28966	0.129122	0.0669885	1358.31	0.180302	889.201	0.000496592	9705.1	9099.13	101.391	0.000889201	0.000366438	0.0466659	0.08531	16.1808	0.353997	3.2961	0.000259418	11.9674	0.0762079	438.531	0.252348	5.19996	7834.3	0.363915	44.8745	5.49541	12.0504	0.0270396	230.675	3706.81	13.2739	0.01	1	100
152	0.104196	2897.34	3.70681	0.0450817	0.277971	1588.55	2506.11	1180.32	0.169044	77.0903	1273.5	0.289734	0.0477529	0.000506991	344.35	576.766	594.292	0.606736	0.00041783	0.103753	0.132739	0.0347536	3.53183	413.048	0.0116681	952.796	1.72982	92.8966	0.448745	0.0972747	134.586	150.314	0.00456037	8.37529	1210.6	0.0313329	184.077	0.000608135	126.474	0.01	1	100
153	0.103468	72.6106	0.246037	0.0591562	0.00386367	5.08159	0.000153462	0.824138	0.119399	0.204174	0.00104713	0.688652	284.446	0.000845279	307.61	66.2216	31.3329	0.0961612	6823.39	1879.32	2306.75	709.578	0.0693426	29.0402	20.3236	40.6443	5741.16	860.994	80.9096	0.000345144	914.113	6.36796	0.010666	51.7607	534.564	0.06223	79.9834	6109.42	0.18281	0.01	1	100
154	0.103234	1733.8	2.93089	0.000147231	1135.01	2365.92	0.0137404	77.6247	5.90201	209.894	82.7942	15.4525	143.219	0.00416869	43.451	0.012942	5046.61	4265.8	10000	42.8549	10000	2249.05	7311.39	0.055847	77.8037	1923.09	377.572	0.0379315	20.6063	0.000208449	155.955	2013.72	0.041783	5902.01	4.3451	957.194	16.7109	8109.61	0.0374973	0.01	1	100
155	0.103198	9749.9	0.00319154	0.0103992	1811.34	1.10662	0.0177419	0.635331	0.166341	8.14704	1.01859	0.504661	0.0785236	0.376704	2.80543	161.065	22.3872	2.31739	1166.81	0.163305	26.0016	4275.63	739.605	0.000774462	0.00739605	9462.37	0.0299916	246.604	833.681	6.71429	3061.96	26.4241	2.42103	16.4437	31.842	0.0695024	0.0957194	0.000529663	0.0353997	0.01	1	100
156	0.102538	4909.08	61.3762	0.0657658	0.0748169	3258.37	0.000374111	4178.3	0.688652	5.7544	0.0333426	2.71644	38.1944	9594.01	10.666	3.7325	172.187	0.827942	12.1339	0.97499	843.335	400.867	1064.14	0.885116	297.167	24.8313	7906.79	5.62341	0.34914	9840.11	10000	0.268534	977.237	0.210863	8.29851	0.0078886	174.181	2.5527	73.2825	0.01	1	100
157	0.101741	7211.07	2027.68	0.145881	0.00418794	5284.45	30.479	1205.04	0.870964	7464.49	7870.46	515.229	2679.17	1.75792	2103.78	0.278612	10.4232	1.67109	0.000995405	0.583445	0.0072277	9749.9	0.184927	10.8643	0.0412098	1172.2	54.7016	42.1696	36.8978	0.00097949	14.3549	6.82339	0.0668344	177.011	3169.57	0.022856	0.483059	298.538	0.100693	0.01	1	100
158	0.10094	9078.21	34.3558	0.209411	1035.14	3.14051	0.000530884	15.8489	0.180717	731.139	367.282	299.226	0.76913	274.789	2.5527	8472.27	506.991	6622.16	4931.74	338.065	11.0662	0.00020797	0.0691831	30.0608	5.61048	1999.86	24.8886	139.316	258.821	0.0845279	42.3643	1415.79	0.102094	228.56	2618.18	0.0358096	1741.81	0.567545	2449.06	0.01	1	100
159	0.0996104	526.017	0.642688	54.8277	0.171791	210.863	7413.1	0.0353997	0.0548277	2.46037	134.896	0.197242	0.42658	11.272	28.9734	970.51	769.13	124.738	466.659	495.45	9682.78	0.00215774	9036.49	19.2752	0.000147231	7.46449	1458.81	7870.46	0.263633	3.1989	152.055	0.00032961	0.145211	680.769	1573.98	0.0540754	10000	0.018578	1534.62	0.01	1	100
160	0.0994074	28.4446	159.956	1.05682	0.484172	0.0610942	0.137088	0.000753356	0.0756833	0.26485	521.195	0.0905733	8892.01	4395.42	26.0615	16.1808	6.28058	0.803526	15.5597	0.0164816	5357.97	0.972747	8.93305	27.2898	23.9332	4.66659	7.07946	731.139	75.6833	0.0488652	34.914	0.0102802	11.4815	1790.61	10000	0.0590201	10000	0.0325087	509.331	0.01	1	100
161	0.099007	1967.89	0.0180717	0.00265461	0.365595	0.467735	2.85759	1.00231	0.0797995	6668.07	1066.6	1545.25	177.828	194.089	0.0425598	4.85288	8953.65	6.85488	6.15177	0.0102329	3427.68	1706.08	7.07946	0.0549541	7925.01	0.0445656	98.4011	99.5405	10.2329	0.0151008	0.44157	0.277332	0.157398	16.9434	71.1214	0.0521195	0.368978	0.171396	0.0463447	0.01	1	100
162	0.0989678	6441.69	0.00456037	8.79023	0.0762079	0.83946	0.879023	0.567545	0.0488652	385.478	9931.16	0.688652	7.90679	24.8313	4.47713	0.0533335	0.305492	0.262422	91.622	1.06414	95.0605	0.000340408	463.447	3.84592	0.0114551	7.96159	6441.69	935.406	18.7068	3.38844	8.20352	0.000119674	0.311889	776.247	8433.35	0.0423643	822.243	0.0695024	49.545	0.01	1	100
163	0.0988318	781.628	3349.65	0.017338	0.000157398	859.014	41.8794	266.073	0.0988553	9.46237	8336.81	0.101158	67.1429	0.529663	151.356	208.93	3715.35	4083.19	38.5478	6886.52	0.11885	0.267917	0.280543	0.162555	0.0222331	9954.05	0.26485	4.61318	837.529	0.0701455	4.1783	1.93197	0.72778	1009.25	7834.3	0.0235505	1.38995	0.935406	0.294442	0.01	1	100
164	0.098243	2648.5	0.0835603	0.732825	0.0215278	9141.13	2.24388	7.7983	2142.89	7.32825	6698.85	0.0363078	648.634	1995.26	0.508159	0.13366	2.0797	0.176198	115.345	0.0233884	0.0429536	0.0226986	0.0952796	0.376704	0.490908	2576.32	719.449	251.768	7447.32	8.01678	126.474	0.00968278	2.37137	0.877001	5.94292	0.0321366	0.466659	0.00545758	0.97499	0.01	1	100
165	0.0982314	3296.1	2964.83	0.928966	9.7051	1016.25	1610.65	0.0829851	8.27942	0.609537	0.000249459	0.144544	1315.22	2.87078	4197.59	2317.39	3019.95	794.328	7294.58	406.443	10.9144	0.498884	0.0843335	0.000243781	24.5471	3365.12	269.774	49.204	1629.3	12.331	1028.02	10000	0.0729458	450.817	2924.15	0.0312608	10000	0.000115611	827.942	0.01	1	100
166	0.0981331	63.387	0.00037325	0.488652	13.8676	6.39735	0.00128825	3.49945	0.0995405	43.0527	0.000134896	38.1944	4385.31	6637.43	25.8226	476.431	1122.02	1.40929	0.737904	0.102329	34.1979	0.00012735	7.92501	0.188365	0.000420727	1.39959	0.000347536	7396.05	0.0931108	0.497737	3491.4	71.9449	4.48745	0.0639735	0.383707	0.0241546	2275.1	2382.32	48.9779	0.01	1	100
167	0.0957229	4295.36	0.00149624	0.11272	0.22856	1135.01	0.000190546	3083.19	0.0753356	310.456	695.024	149.968	37.8443	719.449	523.6	701.455	4.64515	0.107399	0.000893305	17.9061	0.682339	0.025527	0.263633	20.6538	0.21727	909.913	769.13	10000	0.132739	0.122462	948.418	1618.08	0.0225424	2.95121	4.09261	0.293089	0.0385478	1.24165	0.0389942	0.01	1	100
168	0.0954095	353.183	0.0753356	0.440555	0.0129718	5.21195	941.89	5.03501	0.0568853	114.551	8.18465	19.9526	2317.39	1078.95	73.4514	0.0656145	38.6367	8590.14	0.0933254	5000.35	0.183231	2103.78	1.6788	20.6063	0.97051	5058.25	521.195	3459.39	0.490908	2.39883	9015.71	8590.14	0.0254097	19.2309	360.579	0.147571	0.0928966	0.739605	0.0283139	0.01	1	100
169	0.0949316	10000	0.00115611	0.000160325	1.29122	0.240436	2.76694	0.663743	0.049204	8511.38	7834.3	111.429	205.116	261.216	6934.26	12.3595	8669.62	23.6592	20.5116	35.3997	1702.16	25.293	8953.65	1.22462	63.387	8669.62	0.00765597	1.00925	1.79061	0.316957	9484.18	498.884	0.34914	14.5546	14.7571	2.23872	0.598412	0.000138038	0.0230144	0.01	1	100
170	0.0940168	6546.36	0.000409261	0.00183231	0.9977	3.36512	508.159	0.74131	0.0682339	2999.16	0.000273527	9571.94	17.9887	0.000714496	5.83445	1002.31	2128.14	0.0431519	0.00012218	0.0847227	88.7156	116.413	1.36144	9.2683	0.365595	92.2571	238.232	6823.39	35.9749	0.00078886	234.423	2517.68	0.021928	0.165196	3.10456	0.0555904	14.4877	0.000103992	0.532108	0.01	1	100
171	0.0938966	135.831	0.000557186	354.813	0.141254	133.045	0.148936	0.138038	21.3796	1737.8	0.283139	76.7361	15.1356	8.531	11.4815	8.97429	66.3743	21.928	8830.8	0.0872971	21.1836	4909.08	0.169824	74.9894	1241.65	3.76704	6.18016	91.622	0.317687	0.0430527	6237.35	594.292	8.81049	1.98609	27.9898	0.041115	3.2961	23.9883	0.0709578	0.01	1	100
172	0.0935482	9506.05	0.00659174	1849.27	0.680769	1559.55	0.00157761	0.0150661	8433.35	426.58	443.609	16.3682	0.0582103	1.84927	0.00829851	0.128825	318.42	0.194536	0.00130017	0.0309742	0.000276694	0.0334965	0.0512861	0.306902	0.000129718	2576.32	203.704	0.0732825	1896.71	0.0383707	1348.96	0.0102565	0.114025	3.22107	122.18	0.078886	548.277	0.106414	2.208	0.01	1	100
173	0.0931922	1303.17	307.61	148.252	0.117761	2978.52	1109.17	0.00031842	29.5801	221.309	4.75335	2074.91	365.595	9794.9	3854.78	1386.76	0.845279	1.10154	5.86138	0.000374973	79.6159	0.308319	0.0626614	864.968	160.325	4797.33	5888.44	3047.89	8912.51	0.00254097	0.648634	0.159221	0.138995	0.327341	2.23872	0.03155	3140.51	946.237	0.290402	0.01	1	100
174	0.0931168	5223.96	23.8781	0.505825	0.0299916	1247.38	23.1739	4149.54	0.132434	2773.32	672.977	105.925	0.659174	1000	1.50314	213.304	542.001	2.80543	0.00732825	1.47231	0.749894	3483.37	0.0993116	1.11429	107.647	8165.82	8810.49	4.83059	2985.38	0.0317687	173.38	8609.94	0.0321366	113.763	9.05733	8.89201	0.751623	1333.52	0.0276058	0.01	1	100
175	0.0930285	5861.38	0.00232274	0.000105925	0.952796	124.738	0.948418	2238.72	0.21928	481.948	447.713	85.5067	4092.61	8851.16	2904.02	5.34564	0.237684	0.0524807	322.849	0.175792	9.09913	0.261216	3.54813	0.000961612	9977	10.1625	126.474	9440.61	0.389045	156.315	20.5589	1633.05	0.043451	6729.77	8.01678	835.603	0.136773	444.631	0.0325837	0.01	1	100
176	0.0917652	358.922	3.79315	0.454988	4.59198	7345.14	0.550808	0.299226	1056.82	250.611	8649.68	2.69774	683.912	3341.95	0.993116	0.0193197	758.578	1883.65	9682.78	207.491	0.0566239	0.077983	0.137721	0.0180717	0.000484172	10000	8511.38	2.34963	7.62079	0.31989	2360.48	1.31826	206.063	3.50752	10.3992	0.0287078	0.606736	185.353	0.0597035	0.01	1	100
177	0.0914319	554.626	540.754	9.12011	0.264241	5.80764	0.0972747	0.0163682	0.489779	39.2645	0.263027	60.6736	0.121619	1.80302	0.0061235	0.268534	9.33254	7.06318	859.014	60.3949	0.49204	0.000552077	0.138995	0.0682339	0.00376704	8689.6	7079.46	42.8549	9977	0.366438	4149.54	18.6209	49.7737	0.127644	0.857038	0.018578	272.27	0.00013213	61.8016	0.01	1	100
178	0.0913753	6918.31	0.00805378	0.0131826	0.696627	0.701455	27.7332	0.422669	0.127644	177.419	80.7235	53.2108	0.101859	228.034	0.293765	10000	2382.32	72.277	539.511	16.4437	2355.05	0.0295801	2824.88	0.000142561	737.904	147.231	9660.51	236.592	1595.88	7.78037	0.033037	952.796	0.174985	8550.67	10.9144	247.172	0.0620869	0.181134	0.0220293	0.01	1	100
179	0.0904745	805.378	256.448	0.00628058	0.0061235	0.439542	0.0034435	12.2462	0.031842	779.83	3047.89	10.0462	7277.8	0.0271019	58.3445	0.00142561	0.28119	1109.17	8.10961	1472.31	2660.73	0.00657658	5128.61	616.595	4.44631	0.00183231	0.502343	57.1479	0.157761	5.34564	5984.12	3.20627	1.96789	387.258	111.173	2.46604	0.105196	345.939	0.0294442	0.01	1	100
180	0.0903584	4731.51	680.769	0.060256	0.0374973	0.0855067	0.549541	0.0532108	0.142889	0.139959	0.00012331	0.578096	17.9887	60.256	0.599791	8830.8	8109.61	158.125	4207.27	154.17	2.02768	0.00134896	0.272898	0.020797	0.000201837	63.5331	9.66051	8375.29	0.770903	0.0704693	5.4325	8.85116	0.319154	0.226986	1.10408	0.0440555	1.72584	0.106905	0.155239	0.01	1	100
181	0.0888996	7244.36	0.00296483	89.5365	0.00446684	1548.82	303.389	3184.2	0.159956	10000	0.000592925	749.894	8452.79	533.335	83.3681	0.00464515	5.98412	10.9648	5445.03	0.145546	1.94089	0.251189	7.53356	43.5512	0.545758	1.38357	0.0197697	0.216272	2.51189	0.829851	32.6588	464.515	0.00677642	3.2961	17.7419	1.23027	12.735	6714.29	0.0283139	0.01	1	100
182	0.0888578	10000	3491.4	0.000146893	0.00534564	7638.36	10000	847.227	0.0981748	3013.01	7464.49	3.3037	5432.5	6998.42	5929.25	1000	9.28966	44.0555	853.1	722.77	0.276694	1288.25	0.127938	22.182	0.05188	2404.36	3863.67	9462.37	0.341193	121.06	9908.32	9246.98	0.0347536	42.3643	304.089	0.0391742	85.9014	508.159	11.6681	0.01	1	100
183	0.0882768	9931.16	43.0527	0.0008531	0.749894	0.586138	0.000412098	2.47742	0.0887156	5470.16	4.08319	1032.76	1.78649	14.3549	93.3254	39.355	1.00925	1.58125	0.000418794	0.0716143	0.0213796	221.82	16.0325	381.944	67.9204	6.10942	293.089	918.333	0.561048	0.00608135	3981.07	0.000261216	0.291743	3.03389	20.5116	0.0377572	132.434	0.000196789	9.977	0.01	1	100
184	0.0881204	895.365	66.8344	0.000459198	0.0299916	479.733	9772.37	0.113763	15.8489	0.277332	28.1838	0.144544	4.44631	1489.36	0.0355631	638.263	1581.25	887.156	8279.42	0.02208	183.231	0.672977	77.2681	0.00214783	0.034435	121.339	0.00314051	6412.1	0.807235	0.0497737	12.7938	0.0961612	5.94292	807.235	6456.54	0.0511682	0.108643	0.418794	0.0402717	0.01	1	100
185	0.087132	816.582	228.56	2.62422	0.427563	9141.13	0.0210378	2.95121	2228.44	2355.05	3723.92	157.761	0.0683912	0.00714496	45.2898	81.4704	3.58096	166.341	3372.87	24.2103	431.519	0.0714496	1733.8	0.348337	0.562341	10000	2.2182	22.4905	535.797	0.00138038	33.7287	24.4906	0.243781	0.203704	1.80302	0.0159588	217.27	809.096	45.6037	0.01	1	100
186	0.0860958	547.016	3.9355	44.3609	0.32961	3.89942	4.65586	0.110917	0.709578	120.504	0.000160694	696.627	5727.96	0.00774462	147.571	0.00796159	40.9261	35.156	966.051	2.88403	37.1535	0.0328095	7620.79	0.0171002	3.68129	0.785236	2754.23	0.241546	1.07399	0.00310456	1183.04	231.206	0.0826038	7.4817	123.027	0.0352371	674.528	0.0218273	12.218	0.01	1	100
187	0.0849789	21.5774	8871.56	0.465586	0.0206538	6471.43	26.1818	172.187	140.605	9885.53	0.0386367	4385.31	31.6228	1815.52	1.37404	212.324	7.99834	0.316228	10000	0.0372392	1.33968	831.764	5.10505	5.4325	423.643	0.158489	584.79	2.40436	0.118577	0.34435	7030.72	0.00159588	3.19154	4.59198	9616.12	0.0570164	0.205589	57.0164	0.00959401	0.01	1	100
188	0.0845843	32.8852	0.00570164	2.77971	0.183654	7261.06	0.000233346	6.93426	32.434	6966.27	7.07946	4698.94	0.109901	80.7235	16.6725	9.22571	0.186209	2264.64	8531	143.549	3732.5	3349.65	0.0418794	0.0514044	0.00451856	0.301995	0.00210863	10000	0.257632	2113.49	7816.28	13.6773	2275.1	3.16228	32.5837	0.0337287	10000	26.1818	431.519	0.01	1	100
189	0.0834623	3556.31	0.00191426	170.608	1.65196	6622.16	9.03649	37.8443	1.66341	0.0606736	6.60693	0.618016	4709.77	6934.26	91.622	0.139637	9120.11	1109.17	10000	1256.03	80.5378	0.000161808	14.0281	54.7016	7585.78	4446.31	10000	0.00194536	74.817	0.559758	2182.73	1761.98	3.12608	10.8393	97.051	0.0175388	18.7499	0.00107647	9.48418	0.01	1	100
190	0.0831983	8669.62	0.000794328	0.959401	0.111429	130.017	0.0599791	367.282	0.0826038	4.89779	17.338	7.76247	2.1727	0.000334195	486.407	4819.48	9.7499	132.739	32.961	419.759	45.3942	0.0202768	0.127644	0.000127938	28.5102	6.28058	7.36207	6382.63	15.8125	0.0327341	4285.49	10000	0.671429	98.6279	1393.16	0.0331131	274.157	0.000845279	116.413	0.01	1	100
191	0.0814105	6668.07	2.93765	0.000191426	0.765597	0.0760326	0.000207014	1.92309	0.162555	7568.33	23.3346	4017.91	2.44906	0.000259418	23.8781	0.993116	0.889201	0.812831	7655.97	0.0427563	274.157	63.9735	31.6228	4.18794	0.00236048	776.247	1503.14	72.778	179.473	0.0748169	5.11682	2.05116	2.68534	9527.96	0.401791	7550.92	0.0232809	2.02768	0.0266686	0.01	1	100
192	0.0809618	10000	0.000279898	0.000110408	1.44877	3.45144	472.063	4.56037	0.0423643	1.47231	0.000240991	9.68278	101.625	0.00127644	0.370681	0.000781628	0.231206	0.623735	6546.36	0.851138	164.437	153.462	195.434	2.72898	5382.7	54.2001	313.329	4355.12	0.364754	5236	9616.12	1294.2	0.647143	0.136144	17.5388	0.0248886	788.86	2.11349	570.164	0.01	1	100
193	0.0802324	3908.41	16.7494	0.0486407	0.225424	68.5488	57.0164	127.35	0.054325	7.14496	22.6464	9.7051	140.605	29.6483	0.562341	4.93174	496.592	0.11885	0.00011272	0.12331	10000	12.106	0.055847	605.341	751.623	7.67361	133.968	1364.58	1706.08	0.00534564	9660.51	289.068	2.4322	1.35519	264.85	0.0299226	444.631	0.00146893	40.0867	0.01	1	100
194	0.0787856	2870.78	122.462	0.00244343	0.0325087	2.96483	0.00476431	6.69885	0.152055	128.825	43.2514	316.228	1.40929	0.0155239	1629.3	1963.36	2.95801	56.7545	3459.39	47.4242	0.371535	10.2094	0.157761	0.0221309	14.6555	17.1791	3.47536	809.096	0.12106	1.51008	1770.11	9418.9	0.0524807	11.9124	914.113	0.0349945	8669.62	706.318	954.993	0.01	1	100
195	0.0747959	8892.01	0.00103514	155.597	32.6588	10.3039	5.21195	0.000135831	0.101158	0.0514044	17.0216	0.120504	0.0274157	6.39735	0.274157	5821.03	7533.56	3507.52	5176.07	207.014	9885.53	0.133045	8790.23	0.286418	6561.45	4.80839	33.037	6698.85	0.111944	0.0746449	5188	0.0199526	39.7192	38.0189	9977	0.0537032	64.7143	0.797995	0.0325837	0.01	1	100
196	0.0746062	603.949	5.42001	0.00383707	0.0721107	2070.14	0.371535	0.343558	1104.08	11.1944	591.562	9.86279	64.8634	0.00514044	1.49279	0.00450817	1.06905	11.0917	4.75335	82.7942	28.119	136.773	24.7172	0.0011272	0.00212324	1.23595	1061.7	57.8096	27.9254	19.5884	24.2661	0.00125893	3.85478	183.654	186.638	0.0279898	0.0337287	0.150661	0.0870964	0.01	1	100
197	0.0710454	688.652	20.1372	0.217771	0.021677	650.13	258.226	3076.1	0.0711214	76.5597	1.31826	16.7109	0.820352	0.190108	0.0240991	0.13366	9440.61	0.107895	425.598	0.091622	0.508159	0.0274789	1.55597	4.31519	20.5589	9289.66	139.316	0.27227	609.537	0.191426	9183.33	41.6869	14.0281	0.0171002	0.503501	0.0231206	364.754	1166.81	15.9221	0.01	1	100
198	0.0702492	403.645	0.186638	0.0638263	0.0398107	44.7713	0.0116413	2.03704	1.72187	389.942	0.000516416	7244.36	38.7258	0.484172	1.08143	16.9824	2716.44	0.00350752	15.3462	0.0431519	0.0497737	276.694	1.40281	0.509331	0.209894	459.198	995.405	2837.92	0.0787046	24.4906	488.652	0.744732	5.12861	0.033266	2.34963	0.0121619	374.973	2844.46	3.4914	0.01	1	100

## Sheet: Model 3
	Objective function value	'kf1'	'km1'	'kr1'	'ki1'	'kf2'	'km2'	'ki2'	'kr2'	'kf3'	'km3'	'kr3'	'kf4'	'km4'	'kr4'	'kf5'	'kr5'	'kf6'	'kr6'	'kf7'	'km7'	'kr7'	'kf8'	'km8'	'kr8'	'km9'	'km10'	'kf11a'	'kf11b'	'km11'	'kr11'	'kf12a'	'kf12b'	'km12'	'kr12'	'kf13'	'ki13'	'kr13'	'kf14'	'km14'	'kr14'	'InsB0'	'Ins0'	'traf'
1	0.0941917	239.332	2.7227	29.5121	0.0172982	0.473151	0.483059	0.00977237	0.105196	2529.3	0.0986279	243.781	0.194089	25.4097	16.8267	4236.43	48.9779	2065.38	9.7499	0.466659	0.041783	0.17338	101.158	716.143	4120.98	119.95	47.0977	0.219786	0.00107895	24.6037	0.827942	0.00739605	833.681	0.000149279	0.0847227	0.359749	30.6196	0.0144544	94.6237	0.201837	0.731139	0.01	1	5000	2000	100
2	0.113583	9977	0.981748	20.4644	349.14	6208.69	0.456037	0.213304	512.861	1.99067	0.0107895	0.496592	0.12106	0.152055	0.0428549	0.130617	0.165577	0.0139959	0.465586	608.135	8356.03	43.451	0.493174	1.67494	0.0653131	0.00224388	6729.77	3.20627	0.000270396	37.0681	0.0829851	0.000635331	8689.6	568.853	43.7522	92.683	9484.18	0.0436516	2301.44	0.00184077	10.8393	0.01	1	5000	2000	100
3	0.11456	10.2094	0.14388	0.0496592	0.00447713	103.039	2322.74	0.781628	6.38263	1936.42	36.2243	524.807	2.89068	0.656145	0.0570164	132.13	0.0254683	139.959	165.577	0.0778037	0.00345144	0.0995405	399.025	184.077	5861.38	0.0299226	261.216	0.247172	0.00535797	9.35406	0.935406	0.0110154	9954.05	0.000438531	1.24738	172.982	2238.72	0.00179887	0.744732	0.00161065	17.1002	0.01	1	5000	2000	100
4	0.11538	349.945	5.08159	3.42768	2.47742	3.69828	69.5024	29.8538	0.0124451	8.03526	0.024322	1.05439	1.30017	7.34514	0.0162555	709.578	4.9545	0.101625	391.742	53.4564	3.48337	2147.83	9484.18	152.405	74.131	8851.16	561.048	1717.91	0.00549541	0.0563638	17.1002	0.0126183	558.47	0.0138676	0.0963829	1.02802	285.102	0.0120504	35.4813	10000	0.0165959	0.01	1	5000	2000	100
5	0.116018	7413.1	0.487528	0.0133968	71.1214	0.855067	0.000109396	37.4973	0.0237684	13.0617	2.49459	27.9898	0.595662	2.208	8090.96	0.134896	3.40408	6501.3	6.29506	0.0363915	9418.9	0.464515	42.9536	0.000285102	2.1928	6053.41	0.94189	1524.05	10000	0.000242103	54.4503	0.0385478	8356.03	2.00909	1.59221	0.0149279	3.7325	0.0248313	25.1768	1.16681	5.71479	0.01	1	5000	2000	100
6	0.121783	9705.1	0.011695	1.70608	0.00283792	508.159	0.0812831	2.71644	46.7735	505.825	5272.3	0.129718	7550.92	0.0450817	6237.35	0.00623735	1.1749	0.0194536	441.57	0.167494	283.792	0.0952796	0.00693426	233.884	0.0644169	7345.14	7.8886	7144.96	0.0250611	0.00338065	835.603	0.0026485	5345.64	6652.73	0.0364754	9749.9	1.57036	3303.7	4.46684	0.000479733	0.0598412	0.01	1	5000	2000	100
7	0.12404	9772.37	633.87	11.0917	113.24	1202.26	393.55	7925.01	0.0618016	357.273	117.49	96.3829	0.92045	0.0105925	0.118032	6.39735	1.1272	2.54683	308.319	2355.05	47.6431	997.7	9.86279	37.4973	29.1743	1.45546	3.40408	3.63915	0.053827	10.5439	0.114551	45.3942	1352.07	9817.48	0.0628058	0.829851	426.58	0.0303389	144.877	319.89	0.564937	0.01	1	5000	2000	100
8	0.13293	0.679204	0.000547016	0.33037	0.630957	402.717	6.96627	0.137721	9.33254	258.226	101.391	8.81049	0.918333	0.00105925	0.0035156	1285.29	7.62079	17.7011	9057.33	3.94457	6053.41	0.0271019	215.278	1.65577	338.065	3076.1	9204.5	68.0769	2.39883	0.0922571	260.615	0.00676083	9418.9	0.0571479	0.0623735	0.171002	1.25893	0.0787046	9078.21	0.00276058	344.35	0.01	1	5000	2000	100
9	0.136982	948.418	9204.5	0.415911	129.122	3097.42	0.881049	0.141579	141.254	0.345144	7.31139	0.167494	1.19399	0.00192752	0.025527	4.35512	0.0959401	2.02302	102.094	0.00519996	9794.9	12.9718	0.239883	0.0140605	0.214289	12.1339	1148.15	9571.94	9840.11	107.399	0.0950605	2275.1	7128.53	2.58821	0.0290402	103.276	12.8529	417.83	5929.25	0.00334195	2.09894	0.01	1	5000	2000	100
10	0.137356	9794.9	71.6143	81.4704	0.450817	62.9506	1224.62	0.0269153	47.9733	0.039355	36.6438	0.145546	27.1019	0.0701455	1.43219	1.64437	7906.79	38.7258	698.232	0.0130017	0.00404576	0.140929	9397.23	7603.26	4.16869	6.20869	8830.8	0.503501	2.01837	0.862979	0.132434	0.276058	3881.5	0.00322107	4.37522	4797.33	737.904	0.0278612	9.37562	1.98609	15.1705	0.01	1	5000	2000	100
11	0.143761	76.7361	4.51856	0.803526	5470.16	9977	46.7735	59.5662	61.6595	130.617	9.90832	9.52796	0.224905	0.000165959	8.29851	1267.65	187.932	3837.07	81.6582	350.752	10000	0.0438531	0.0457088	59.7035	1364.58	101.625	8.62979	2393.32	32.8852	3664.38	6.18016	0.00356451	10000	36.3078	0.0248313	328.852	41.115	511.682	23.7684	228.034	0.0476431	0.01	1	5000	2000	100
12	0.148105	10000	5997.91	0.00564937	0.11272	0.028774	0.297167	4.0738	0.00968278	43.2514	50.5825	1002.31	0.453942	0.00327341	0.469894	375.837	3365.12	2.92415	0.931108	0.0552077	38.7258	0.0200909	7888.6	9885.53	2060.63	300.608	419.759	0.0248313	2322.74	84.5279	392.645	1.39316	914.113	0.0250035	0.706318	8892.01	19.5434	1717.91	213.304	56.3638	736.207	0.01	1	5000	2000	100

## Sheet: Model 4
	Objective function value	'kf1'	'km1'	'kr1'	'ki1'	'kf2'	'km2'	'ki2'	'kr2'	'kf3'	'km3'	'kr3'	'kf4'	'km4'	'kr4'	'kf5'	'kr5'	'kf6'	'kr6'	'kf7'	'km7'	'kr7'	'kf8'	'km8'	'kr8'	'km9'	'km10'	'kf11a'	'kf11b'	'km11'	'kr11'	'kf12a'	'kf12b'	'km12'	'kr12'	'kf13'	'ki13'	'kr13'	'kf14'	'km14'	'kr14'	'InsB0'	'Ins0'	'traf'
1	0.0914049	801.678	1.84927	0.138357	0.000912011	6.03949	13.0317	550.808	0.0532108	10000	154.525	165.196	296.483	554.626	0.701455	731.139	287.078	2558.59	1479.11	0.44157	10.9144	0.199067	303.389	29.7852	2654.61	1059.25	0.0833681	9354.06	0.131826	257.04	1757.92	3.38844	25.4683	1.22462	0.477529	0.159956	3.83707	0.0151008	59.8412	0.0132739	88.5116	0.01	1	100
2	0.105021	1625.55	496.592	0.00539511	0.000572796	4.51856	0.000106414	16.4059	0.063387	123.31	1573.98	23.0675	9682.78	1548.82	6.19441	5520.77	9862.79	58.6138	117.22	72.778	5834.45	14.388	9931.16	0.0208449	2582.26	87.4984	243.22	8.26038	26.6073	22.0293	169.044	0.211349	8912.51	1588.55	0.0116413	51.7607	348.337	54.9541	498.884	8953.65	0.018239	0.01	1	100
3	0.108922	1111.73	2.30675	0.112202	0.000213796	0.09977	0.108393	0.990832	0.0961612	4236.43	0.00628058	3483.37	4852.89	79.0679	21.3796	108.643	30.761	933.254	1648.16	9078.21	4275.63	192.309	0.0790679	0.719449	5.28445	393.55	2.91743	9977	9527.96	8.74984	7726.81	13.1826	1659.59	7.26106	1.38995	3.64754	226.464	0.0341193	3.19154	3706.81	0.021727	0.01	1	100
4	0.118661	5.28445	0.331131	0.116681	0.635331	358.096	9311.08	7.65597	69.024	9977	0.0305492	4943.11	4.80839	0.00787046	0.274157	0.0392645	0.206063	0.094189	0.0794328	0.0648634	0.00751623	0.0249459	6251.73	1452.11	4.83059	0.00781628	45.9198	0.0416869	1.48936	1.40281	39.6278	0.421696	797.995	0.00618016	6.57658	7834.3	2910.72	181.97	0.0148936	0.00698232	0.00271644	0.01	1	100
5	0.126951	9931.16	331.131	0.49545	1995.26	1367.73	4.51856	0.583445	601.174	9862.79	18.0302	516.416	36.0579	4.33511	0.00939723	1061.7	331.894	0.000241546	0.427563	0.250035	5.49541	0.0297852	0.294442	0.0961612	0.0412098	4.7863	427.563	9954.05	0.00665273	864.968	197.697	1.48936	2.08449	98.4011	0.0522396	0.119399	1.1324	0.732825	71.6143	0.0190108	0.198609	0.01	1	100
6	0.131329	63.0957	74.6449	0.731139	17.9473	2137.96	0.00125026	0.530884	2483.13	27.7971	117.22	0.97499	0.0620869	0.395367	0.0170608	0.0146893	0.18281	316.957	1832.31	12.106	0.0171791	0.731139	7.74462	0.160694	0.149279	162.93	0.00726106	0.00246037	0.0918333	479.733	2.2856	0.0250611	10.4713	0.000516416	0.0405509	0.00152055	5.98412	0.00751623	124.738	37.5837	7.2277	0.01	1	100
7	0.141468	3499.45	63.0957	250.035	0.00016788	91.622	0.000398107	0.912011	138.995	8790.23	0.00247172	7852.36	7.39605	0.00175388	0.0041783	3614.1	93.5406	399.945	9862.79	5.72796	2766.94	0.0242661	1573.98	130.017	50.4661	81.6582	0.233884	10.6414	1196.74	40.9261	9931.16	1025.65	372.392	0.0171002	174.181	9397.23	62.0869	8090.96	1.57761	0.64121	0.0140281	0.01	1	100
8	0.141711	62.5173	0.0034435	0.205589	0.334195	4753.35	3054.92	0.000226986	1224.62	732.825	0.0112461	53.9511	11.0662	132.434	9527.96	0.000111944	1.02802	13.1522	0.112461	0.289068	0.00355631	0.389045	3515.6	1.18304	0.368978	7925.01	660.693	167.109	0.0699842	7.65597	3296.1	0.770903	5.24807	0.309742	0.0939723	1069.05	1.51705	0.481948	6729.77	50.9331	3935.5	0.01	1	100
9	0.141987	9794.9	97.7237	0.963829	0.105682	9.46237	0.0599791	378.443	1.61436	6039.49	9749.9	8.97429	122.462	2349.63	2.30675	3523.71	9885.53	650.13	11.7761	0.101391	26.0016	0.0679204	0.514044	0.196336	38.4592	0.183654	0.11749	64.8634	11.5611	9977	0.0731139	0.488652	2992.26	2094.11	0.00603949	1104.08	331.894	179.887	5.67545	0.00163682	0.40738	0.01	1	100
10	0.142952	229.087	12.6183	0.00490908	2588.21	10.3039	0.00820352	86.4968	0.0676083	2.08449	3.46737	3.97192	0.993116	0.92683	0.0187068	7481.69	140.929	833.681	9705.1	0.126183	6.25173	0.134276	1.76198	0.0855067	0.0835603	2147.83	172.187	0.345144	654.636	1.03039	1191.24	9.88553	10000	4436.09	0.0774462	0.152055	27.5423	12.735	1383.57	0.462381	0.457088	0.01	1	100
11	0.145393	9885.53	0.000669885	7.87046	303.389	0.0127644	34.1193	2.66073	0.053827	109.901	1717.91	0.476431	0.5236	1.58489	0.157398	37.7572	54.0754	65.013	169.434	0.011995	0.0939723	0.0419759	3.41979	9727.47	0.144544	0.0166341	0.0363915	4246.2	27.9254	31.989	5.35797	31.1889	56.4937	6.23735	0.503501	8241.38	22.2331	6950.24	2.56448	0.000144212	0.115878	0.01	1	100
12	0.147916	1099.01	0.00262422	110.662	0.0107647	616.595	8433.35	0.810961	3.49945	163.305	5152.29	3.52371	3.92645	3.37287	0.00981748	3235.94	7568.33	23.6592	948.418	0.00350752	1399.59	0.0232809	8317.64	2535.13	0.0961612	0.0350752	119.674	1.30317	27.1644	3732.5	93.7562	0.0357273	3767.04	0.000104713	27.1019	0.113501	4830.59	0.0161065	5.08159	1106.62	0.08531	0.01	1	100
13	0.149519	470.977	0.542001	0.147231	1432.19	77.2681	74.131	2.94442	5.39511	0.0501187	0.00408319	0.0762079	18.0302	0.00570164	59.8412	2735.27	6.9024	9660.51	446.684	0.00668344	5861.38	0.0337287	9484.18	2.38781	6606.93	0.0297852	0.579429	1030.39	1.69824	236.592	66.6807	0.000317687	4655.86	61.0942	6.83912	0.613762	6.44169	0.743019	1.3213	0.862979	0.0368978	0.01	1	100
